# Supplementary material for: A safe, effective and adaptable live-attenuated SARS-CoV-2 vaccine to reduce disease and transmission using one-to-stop genome modifications
Source: Nat Microbiol. 2024 Jul 12;9(8):2099–112. doi: 10.1038/s41564-024-01755-1 (PMC11306094; doi:10.1038/s41564-024-01755-1)
Supplement: Supplementary file 3 — Statistical source data for Supplementary Figs. 3 and 5. [file 41564_2024_1755_MOESM3_ESM.xlsx]

## Sheet: Suppl. Fig.3
Supp Figure 3b: Total antibody concentrations of K18-hACE2 mice
Total antibody concentrations at 14 dpi
SERUM	sample	IgG1	IgG2a	IgG3	IgA	IgM	IgG2b	BALF	IgG1	IgG2a	IgG3	IgA	IgM	IgG2b
1	mock	23524.8	80607.2	9844.2	1244578	6435970	26672	1	7260.9	32953.9	2877.9	304443	1531662	9997.5
3	OTS228	30610.6	151524	37588.8	1871630	9008416	42505.4	3	17066.1	121681	13297.2	1069908	4745919	31318.5
4	OTS228	318174	988529	191793	5700000	5000000	145000	4	105567	373831	55451.7	1864862	3703596	108050
5	OTS228	449591	1.32616e+06	106987	5700000	5000000	145000	5	189122	587755	88446.4	3248633	2838429	145000
6	OTS228	338993	798091	153554	5700000	5000000	187075	6
7	OTS228	550895	1.04615e+06	541562	5700000	5000000	235164	7	500000	700000	600000	861440	4012221	145000
8	OTS228	139503	934871	130045	5700000	5000000	196334	8	312223	700000	48852.2	1400708	1374041	145000
3	OTS228/mock	1.30121	1.87978	3.81837	1.50383	1.3997	1.59363	3	2.35041	3.69247	4.62045	3.51431	3.09854	3.13263
4	OTS228/mock	13.525	12.2635	19.4828	4.57987	0.776884	5.43641	4	14.5391	11.344	19.2681	6.12549	2.41802	10.8077
5	OTS228/mock	19.1114	16.4522	10.868	4.57987	0.776884	5.43641	5	26.0466	17.8357	30.733	10.6707	1.85317	14.5036
6	OTS228/mock	14.41	9.90099	15.5984	4.57987	0.776884	7.01392	6
7	OTS228/mock	23.4176	12.9783	55.0133	4.57987	0.776884	8.8169	7	68.862	21.2418	208.485	2.82956	2.61952	14.5036
8	OTS228/mock	5.93005	11.5979	13.2104	4.57987	0.776884	7.36104	8	43.0006	21.2418	16.9749	4.60089	0.897092	14.5036
SARS-CoV-2-specific antibody concentrations at 14 dpi
		mock		OTS-228
	BALF	0	0	0	50.1124	10.587	60.6888	60.8616	2.24266
	Serum	0	0	0	158.557	128.917	36.3821	202.935	19.5918
SARS-CoV-2-spike-specific CD8 T cell % at 14 dpi
		OTS-228			mock
	Lungs	2.2	13.4	12.9	0	0
	Spleen	0.1	2.38	1.99	0.2	0.3

## Sheet: Suppl. Fig.5
		SARS-CoV-2 specific IgA in conchae samples 5 dpc
		OTS 228 | BA.5 (n=5)	mock | BA.5 (n=4)	OTS 228 | WT (n=5)	mock | WT (n=4)	OTS 228 | XBB.1.5 (n=5)	mock | XBB.1.5 (n=4)	neg control (n=4)	pos control
		20.93	7.9	9.998	7.9	117.5	7.9	7.9	32.17
		7.9	7.9	8.009	7.9	52.45	7.9	7.9
		41.28	7.9	133.1	7.9	15.11	7.9	7.9
		218.8	7.9	17.93	7.9	12.59	7.9	7.9
		123		16.17		29.83
		SARS-CoV-2 specific IgA in lung samples 5 dpc
		OTS 228 | BA.5 (n=5)	mock | BA.5 (n=4)	OTS 228 | WT (n=5)	mock | WT (n=4)	OTS 228 | XBB.1.5 (n=5)	mock | XBB.1.5 (n=4)	neg control (n=4)	pos control
		240.6	7.9	47.79	8.907	324.3	7.9	7.9	281.2
		80.07	7.9	29.1	7.9	496.8	7.9	7.9
		457	7.9	149.1	7.9	270.1	7.9	7.9
		301.6	7.9	27.94	7.9	243.8	7.9
		68.58		32.22		210.1	7.9
		Neutralizing immune response of conchae samples 5 dpc
		OTS228 | BA.5 (n=5)	mock | BA.5 (n=4)	OTS 228 | WT (n=5)	mock | WT (n=4)	OTS 228 | XBB.1.5 (n=5)	mock | XBB.1.5 (n=5)	neg conchae (n=4)
		23.89	0.1	2.8	4.68	36.93	2.29	6.86
		8.78	0.1	8.44	0.1	37.14	3.4	2.73
		52.31	0.1	42.72	0.1	40.29	3.48	0.1
		46.95	0.1	6.68	4.62	55.87	2.54	0.1
		39.51		24.08		36.83	4.77
		Neutralizing immune response of lung samples 5 dpc
		OTS228 | BA.5 (n=5)	mock | BA.5 (n=4)	OTS 228 | WT (n=5)	mock | WT (n=4)	OTS 228 | XBB.1.5 (n=5)	mock | XBB.1.5 (n=4)	neg lung (n=6)
		1.73	0.1	8.61	0.71	55.29	0.1	6.05
		4.82	0.1	9.09	0.1	72.35	2.87	8.1
		26.88	0.1	17.97	0.1	84.41	2.12	6.01
		23.39	0.1	12.48	0.35	69.34	0.1	4.33
		5.87		20.07		62.1	2.3	0.1
								0.1
		Neutralizing immune response of sera samples 5 dpc
		OTS228 | BA.5 (n=5)	mock | BA.5 (n=4)	OTS 228 | WT (n=5)	mock | WT (n=4)	OTS 228 | XBB.1.5 (n=5)	mock | XBB.1.5 (n=4)	neg sera (n=10)
		96.88	1.32	97.03	81.38	96.72	5.36	5.41
		97.08	10.32	97.06	65.43	97.05	5.39	1.48
		96.65	0.1	97.01	62.68	97.07	7.58	0.1
		96.63	2.32	97	62.56	97.05	5.68	0.1
		96.91		96.95		97.04	6.2	6.05
								8.1
								6.01
								4.33
								0.1
								0.1
