# Supplementary material for: A safe, effective and adaptable live-attenuated SARS-CoV-2 vaccine to reduce disease and transmission using one-to-stop genome modifications
Source: Nat Microbiol. 2024 Jul 12;9(8):2099–112. doi: 10.1038/s41564-024-01755-1 (PMC11306094; doi:10.1038/s41564-024-01755-1)
Supplement: Supplementary file 4 — Statistical source data. [file 41564_2024_1755_MOESM4_ESM.xlsx]

## Sheet: Fig1b-g
Figure 1b and 5b: Plaque sizes
diameter in pt	plaque sizes of 10 plaques
virus	1	2	3	4	5	6	7	8	9	10	mean
SARSCoV2 WT	18	21	23	27	20	25	19	30	21	24	22.8
OTS2	18	13	19	16	24	15	16	11	23	21
OTS4-5	28	16	17	19	24	19	24	20	21	18
OTS7-8	21	30	18	14	13	16	27	24	21	27
OTS4-5-7-8	26	19	21	24	24	28	22	27	27	23
OTS-206	25	20	26	14	19	18	21	22	21	24
OTS-228	12	15	14	12	11	13	12	11	15	17
SARSCoV2 delCS	10	12	11	11	11	13	14	11	15	9
Figure 1c: Kinetics on VeroE6/TMPRSS2 37C
	TCID50/ml
Time point (h)	WT			OTS4-5			OTS7-8			OTS4-5-7-8			OTS-206
Inoculum	56100	31500		9980	9980		56100	56100		5610	31500		177000	56100
1	3.05	3.05	3.6	1.58	1.58	2.44	2.5	2.2	1.89	1.58	2.2	1.58	1.58	2.2	3.05
6	1.58	1.58	1.58	1.58	1.58	1.58	1.58	1.58	1.58	1.58	1.58	1.58	1.58	2.81	2.81
18	1770000	998000	5610000	315000	561000	561000	998000	1770000	1770000	315000	998000	998000	5610000	3150000	3150000
24	3150000	1770000	5610000	1770000	561000	998000	1770000	1770000	9980000	998000	1770000	5610000	1770000	5610000	1770000
48	561000	3150000	315000	1770000	998000	3150000	1770000	315000	561000	1770000	1770000	1770000	99800	177000	99800
Figure 1d: Kinetics on NECs 33C
	TCID50/ml
Time point (h)	WT			OTS4-5-7-8			OTS-206
Inoculum	315000			43800			561000
1	681	316	681	3.41	681	3160	681	316	316
24	6800	31500	146000	1470	3150	6800	681	1470	1470
48	680000	1460000	3150000	6800	315000	31500	68000	6800	6800
72	6800000	31500000	68000000	680000	6800000	680000	680000	680000	680000
96	31500000	31500000	68000000	31500000	31500000	14600000	6800000	3150000	6800000
Figure 1e: Kinetics on BECs
	TCID50/ml
Time point (h)	WT						OTS4-5						OTS7-8						OTS4-5-7-8						OTS-206
	Donor 1			Donor 2			Donor 1			Donor 2			Donor 1			Donor 2			Donor 1			Donor 2			Donor 1			Donor 2
Inoculum	315000			315000			117000			117000			561000			561000			43800			43800			561000			561000
1	1470	1470	681	3150	1470	7.34	316	7.34	1.58	7.34	7.34	3.41	1470	316	681	1.58	316	316	1.58	316	7.34	316	7.34	7.34	681	681	316	1470	316	316
24	3150	68000	3150	31500	68000	31500	1.58	1.58	1.58	1470	6800	1470	15.8	1470	6800	14600	14600	315000	1.58	1.58	1.58	14600	3.41	3150	3150	3150	681	31500	14600	6800
48	6800000	680000	680000	6800000	6800000	14600000	1.58	3150	1.58	6800000	1460000	68000	316	315000	1460000	6800000	3150000	31500000	1.58	1.58	1.58	68000	315000	680000	6800	315000	315000	1460000	680000	680000
72	6800000	31500000	68000000	14600000	31500000	31500000	1.58	1460000	1.58	68000000	6800000	31500000	3.41	31500000	68000000	31500000	14600000	14600000	1.58	1.58	1.58	6800000	68000000	14600000	315000	3150000	3150000	31500000	31500000	146000000
96	31500000	68000000	68000000	31500000	14600000	6800000	1.58	6800000	1.58	146000000	31500000	68000000	1470	31500000	31500000	68000000	68000000	146000000	1.58	1.58	1.58	31500000	68000000	3150000	31500000	31500000	31500000	31500000	6800000	6800000
Figure 1f - 5FU treatment
	TCID50/ml
5FU (uM)	WT						OTS4-5-7-8
0	5000000	8890000	15800000	8890000	15800000	8890000	8890000	5000000	5000000	2810000	8890000	5000000
40	15800000	8890000	28100000	2810000	5000000	5000000	2810000	8890000	8890000	2810000	8890000	8890000
80	15800000	8890000	5000000	5000000	5000000	889000	2810000	5000000	1580000	1580000	889000	889000
120	5000000	1580000	5000000	5000000	5000000	2810000	158000	889000	500000	500000	281000	281000
160	2810000	15800000	5000000	889000	1580000	2810000	15800	500000	500000	50000	88900	50000
200	1580000	1580000	1580000	1580000	8890000	8890000	50000	50000	15800	15800	15800	28100
240	889000	889000	500000	1580000	1580000	889000	8890	2810	1580	5000	2810	5000
280	2810000	1580000	1580000	2810000	2810000	889000	2810	1580	2810	1580	5000	2810
Figure 1g - Molnupiravir treatment
	TCID50/ml
Moln. (uM)	WT						OTS4-5-7-8
mock	5000000	5000000	5000000	3410000	3410000	3410000	8890000	5000000	15800000	2320000	2320000	2320000
DMSO	5000000	2810000	5000000	1080000	1080000	1080000	5000000	2810000	8890000	1580000	1580000	1580000
0.1uM	2810000	5000000	5000000	2810000	1580000	1580000	2810000	2810000	2810000	1580000	281000	281000
0.5uM	2810000	5000000	5000000	5000000	2810000	1580000	500000	1580000	1580000	889000	281000	889000
10uM	1580000	1580000	5000000	1580000	2810000	889000	2810000	889000	281000	889000	281000	500000
2.5uM	1580000	889000	8890000	1580000	889000	1580000	281000	158000	281000	281000	281000	158000
5uM	889000	889000	500000	500000	500000	889000	500000	500000	500000	281000	88900	158000
10uM	500000	500000	889000	1580000	281000	500000	88900	88900	158000	50000	50000	88900

## Sheet: Fig2b-i
Figure 2b and 2d: Survival of K18-hACE2 mice pre- and post-challenge
Pre-challenge infection								Post-challenge infection
Days post immunization	OTS4-5	OTS7-8	OTS4-5-7-8	OTS-206	Mock			Days post challenge	OTS4-5	OTS7-8	OTS4-5-7-8	OTS-206	Mock	Naive
7	1					1 = dead		14	0
21	0					0= alive		14	0
21	0							14	0
7	1							14	0
21	0							14	0
7	1							14	0
21	0							14		0
7	1							14		0
21	0							14		0
7	1							14		0
21	0							14		0
7	1							14		0
21		0						14			0
7		1						14			0
7		1						14			0
6		1						14			0
21		0						14			0
21		0						14			0
21		0						14			0
7		1						14			0
7		1						14			0
21		0						14			0
21		0						14			0
6		1						14			0
21			0					14				0
21			0					14				0
21			0					14				0
21			0					14				0
21			0					14				0
21			0					14				0
21			0					14				0
21			0					14				0
21			0					14				0
21			0					14				0
21			0					14				0
21			0					14				0
21				0				14					0
21				0				14					0
21				0				14					0
21				0				14					0
21				0				6						1
21				0				6						1
21				0				6						1
21				0				6						1
21				0				6						1
21				0				6						1
21				0				6						1
21				0				6						1
21					0			6						1
21					0			5						1
21					0			5						1
21					0			5						1
Figure 2c and 2e: Body weight change of K18-hACE2 mice pre- and post-challenge
	Days	OTS4-5												OTS7-8												OTS4578												OTS-206
Immunization day	0	100	100	100	100	100	100	100	100	100	100	100	100	100	100	100	100	100	100	100	100	100	100	100	100	100	100	100	100	100	100	100	100	100	100	100	100	100	100	100	100	100	100	100	100	100	100	100	100
	1	101.531	100.943	102.488	102.247	105.085	100.629	101.523	98.9474	100.493	99.5261	100	98.3957	96.5	102.577	101.546	102.703	103.871	101.951	102.717	103.061	100	100.922	100	98.995	97.5	101.058	99.0338	101.515	100.976	101.081	101.01	100.957	99.0244	99.5238	100.909	101.415	100	101.508	98.5366	97.3094	101.97	100	100	100	100	100	100	100
	2	101.531	100.943	102.488	102.809	102.825	99.3711	97.9695	97.8947	100.493	97.6303	100.488	98.3957	101.5	103.093	99.4845	103.243	103.226	101.463	101.087	99.4898	98.9362	100	102.128	99.4975	97.5	103.175	99.0338	102.525	104.878	101.081	103.03	100	101.951	102.857	101.364	103.774	100	102.01	99.0244	96.4126	103.448	101.005	102.252	100.948	102.083	102.174	99.5098	101.942
	3	104.082	100.943	100	100.562	103.39	100	97.4619	95.7895	101.478	95.2607	100.976	98.9305	101	102.577	99.4845	103.243	109.032	100.488	98.913	100.51	98.9362	98.1567	102.66	94.9749	98.5	103.175	102.899	105.051	105.854	103.784	103.03	100.957	102.927	101.429	106.818	106.132	101.97	102.01	101.463	99.1031	107.882	102.01	100.45	104.265	106.771	101.087	103.431	106.796
	4	100.51	100.472	100.498	102.247	105.085	100.629	96.9543	98.4211	100.985	97.1564	101.951	102.674	104	102.577	102.062	102.162	105.161	102.927	101.087	102.041	100	98.6175	103.723	96.9849	100	104.762	101.449	106.061	106.829	104.865	104.04	97.1292	102.927	103.333	103.636	104.245	100.493	107.538	103.415	101.345	104.926	101.005	100.45	104.265	104.688	103.804	101.961	105.34
	5	103.061	103.774	102.985	105.618	110.734	99.3711	100	91.5789	100.493	97.6303	102.439	101.07	101	97.4227	102.577	97.8378	103.226	104.878	102.174	94.898	100	97.6959	102.66	91.9598	97.5	101.058	100.966	104.545	102.439	96.2162	104.04	95.6938	100.488	100	101.364	101.887	100	104.02	103.902	98.2063	104.433	104.02	101.351	102.37	103.646	102.174	101.961	100.971
	6	96.4286	98.1132	97.5124	96.6292	100.565	90.566	93.9086	81.5789	87.6847	84.8341	100.488	88.7701	89	90.7216	91.7526	90.2703	96.129	95.6098	96.1957	84.1837	84.0426	97.6959	102.66	83.9196	96	94.709	86.4734	89.3939	89.2683	86.4865	101.515	89.9522	93.1707	94.7619	97.2727	92.9245	98.5222	104.02	100.976	96.4126	103.448	101.005	100.45	96.6825	100.521	98.913	99.0196	100
	7	87.7551	87.7358	89.5522	89.3258	85.8757	84.9057	82.7411	77.8947	89.1626	76.3033	88.2927	82.8877	83	85.567	77.8351		87.0968	98.5366	88.587	79.5918	75.5319	95.8525	100		96	93.6508	84.058	92.9293	83.4146	87.5676	97.4747	85.6459	95.6098	93.8095	92.2727	98.1132	100.985	102.01	103.415	92.8251	104.926	105.528	100.901	99.5261	100.521	94.5652	98.5294	95.1456
	8		90.566	90.5473		82.4859		87.8173		98.0296		85.3659		89				87.0968	102.439	92.3913			98.6175	104.255		95.5	96.2963	87.4396	98.9899	82.439	92.4324	98.4848	87.5598	99.0244	94.2857	97.2727	100	93.5961	103.518	101.951	94.1704	103.448	103.518	99.5495	100.474	97.9167	92.9348	98.5294	95.6311
	9		92.9245	96.5174		81.9209		92.3858		99.5074		85.8537		94				93.5484	102.927	95.1087			98.1567	102.66		97	101.587	97.5845	106.061	89.7561	100	104.545	91.866	103.902	98.5714	104.091	103.302	92.1182	105.528	105.854	97.3094	104.926	105.025	99.5495	102.37	100.521	97.2826	100.98	103.398
	10		98.1132	99.5025		84.7458		96.4467		103.448		90.7317		100.5				101.29	103.902	101.087			100	105.319
	11		98.1132	99.005		87.0056		97.4619		99.5074		91.2195		100				108.387	102.439	98.913			102.304	105.851
	12		95.283	98.5075		89.2655		94.9239		98.5222		91.2195		101.5				111.613	100	98.913			103.687	104.787		95	100.529	100	104.04	94.1463	102.703	104.545	96.6507	101.463	101.905	101.364	103.302	92.6108	105.528	106.341	97.3094	103.941	106.03	100.45	102.844	99.4792	100	98.5294	100.485
	13		96.6981	99.5025		92.6554		93.9086		99.5074		93.1707		103				110.323	100.976	100.543			102.304	105.851		93.5	100	99.0338	104.04	94.6341	104.865	106.061	96.1722	99.5122	97.1429	101.818	103.302	94.0887	105.528	107.317	96.861	103.448	104.02	99.5495	98.5782	99.4792	100	98.5294	99.5146
	14		95.7547	102.488		94.9153		94.4162		101.478		94.1463		102				110.968	100.976	101.63			101.382	106.915		97.5	102.116	99.0338	106.566	95.122	102.703	106.061	97.1292	105.854	100	105.455	102.358	95.0739	106.533	108.293	96.4126	102.956	103.015	99.0991	100.474	99.4792	100.543	98.5294	100.485
	15		95.7547	99.5025		97.7401		94.4162		100.493		94.6341		103				112.903	102.439	97.8261			101.382	102.66		97.5	101.587	100.966	106.061	97.561	103.784	108.081	99.5215	104.878	100.476	104.545	102.358	94.5813	105.528	106.829	96.4126	104.433	102.513	100.45	100.474	101.042	101.087	99.5098	100.485
	16		96.2264	100		97.1751		93.401		99.0148		96.0976		102				114.839	100	97.8261			102.765	107.447		95.5	101.587	100.483	101.515	96.5854	105.405	104.04	99.5215	105.366	99.0476	104.545	99.5283	93.5961	104.02	103.415	95.9641	101.478	99.4975	98.6486	98.5782	98.4375	98.3696	100	100.485
	19		96.6981	102.488		100.565		95.9391		100.985		98.0488		101.5				111.613	100.976	98.3696			100.461	105.851		100	103.175	99.5169	108.586	97.561	105.405	107.576	100	104.39	101.905	109.091	103.302	98.0296	104.523	106.341	94.6188	104.926	104.523	100.45	99.5261	98.9583	101.63	101.961	101.942
	20		97.6415	104.478		102.26		98.4772		104.433		99.0244		104				116.774	103.415	101.087			104.147	109.043		100	103.175		109.596	100	105.946	104.04	99.0431	103.415	100	109.091	102.358	97.5369	105.528	106.829	95.9641	101.97	104.02	99.0991	99.5261	99.4792	101.087	100.49	101.942
Challenge day	21		95.7547	105.97		104.52		99.4924		102.463		98.5366		101.5				119.355	100.976	103.261			104.147	107.979		100.5	103.175	101.932	109.091	100	107.568	107.071	100.957	105.366	101.429	107.727	105.66	98.5222	106.03	105.366	95.0673	102.463	103.015	99.5495	99.0521	100.521	101.63	102.451	102.913
	22		102.83	102.488		106.215		98.9848		103.448		100.976		102.5				117.419	101.463	102.717			105.069	108.511		97.5	103.175	101.449	105.051	98.0488	105.405	107.071	100.478	102.927	100.476	106.818	102.83	98.5222	105.025	103.902	95.5157	103.448	102.513	98.6486	99.0521	99.4792	102.174	100	103.398
	23		100.472	103.483		107.91		98.9848		105.419		103.902		105				120	102.439	104.348			105.991	107.979		95	101.587	102.415	109.596	98.5366	102.703	109.091	101.914	108.293	100.952	104.545	106.132	99.5074	102.513	105.854	93.722	105.419	104.02	98.6486	100.948	99.4792	103.261	100.98	103.398
	24		101.887	104.478		109.04		100.508		108.374		101.463		99.5				116.774	97.0732	99.4565			106.452	111.702		95	107.407	105.797	112.626	99.5122	104.324	109.596	103.828	104.39	102.857	106.818	103.302	100.985	106.533	108.293	95.5157	99.0148	97.9899	93.6937	96.6825	99.4792	104.348	102.941	104.854
	25																									98	106.878	106.28	112.626	98.0488	107.027	106.061	104.785	105.366	103.81	109.091	105.66	101.97	106.03	106.829	96.861	103.448	105.025	100.45	99.5261	101.042	104.891	100	104.369
5 dpc	26		100.472	105.473		112.429		103.046		109.36		103.415		104				123.871	105.366	102.717			107.373	107.447		98	105.82	106.763	112.121	99.5122	106.486	106.566	101.435	105.854	103.333	107.727	104.717	100.493	106.533	104.39	96.4126	104.926	104.523	100.901	100.474	102.604	104.348	101.471	98.5437
	27		96.2264							106.404		101.951						116.774	99.0244	102.717						95	107.937	103.865	113.131	97.0732	108.108							102.956	103.518	105.854	96.4126			102.703	100
	28		99.5283							109.852		106.829						121.935	102.439	106.522						93.5	105.82	103.865	111.616	95.6098	104.865							100.985	103.518	108.293	94.1704			99.5495	100.474
	29		99.5283							105.419		100						120.645	102.927	103.261						95	105.82	107.246	115.657	94.1463	104.324							100.493	105.528	109.268	95.5157			99.0991	99.0521
	30		98.5849							105.419		103.415						123.871	104.878	105.978						95.5	108.466	107.246	113.636	95.6098	108.108							100.493	105.025	107.805	97.3094			100.45	99.5261
	33		99.0566							108.867		105.366						123.871	102.439	106.522						98.5	108.466	106.763	115.657	98.5366	107.568							103.448	106.533	110.244	98.6547			101.351	99.5261
	34		101.887							110.837		104.39						124.516	102.439	104.348						101.5	110.053	110.145	119.192	99.5122	108.649							102.956	108.04	109.756	96.861			103.604	100.474
14 dpc	35		105.66							112.315		106.829						129.032	107.317	110.326						98	107.937	110.628	118.182	100	109.189							105.419	108.04	115.122	100.448			104.054	99.5261
Figure 2f: Clinical scores of K18-hACE2 mice post-challenge
days post-challenge	OTS4-5						OTS7-8						OTS4-5-7-8												OTS-206												Naive												Mock
0	0	0	0	0	0	0	0	0	0	0	0	0	0	0	0	0	0	0	0	0	0	0	0	0	0	0	0	0	0	0	0	0	0	0	0	0													0
1	0	0	0	0	0	0	0	0	0	0	0	0	0	0	0	0	0	0	0	0	0	0	0	0	0	0	0	0	0	0	0	0	0	0	0	0	0	0	0	0	0	0	0	0	0	0	0	0	0
2	0	0	0	0	0	0	0	0	0	0	0	0	0.5	0.2	0.5	0.5	0	0	0	0	0	0	0	0	0.5	0.5	0.5	0.5	0.5	0.5	0.5	0.5	0	0.5	0	0	0	0	0	0	0	0	0	0	0	0	0	0	0
3	0	0	0	0	0	0	0	0	0	0	0	0	0.5	0.5	0.5	0.5	0	0	0	0.5	0	0	0	0	0	0	0	0	0	0	0	0	0	0	0	0	0	0	0	0	0	0	0	0	0	0	0	0	0
4	0	0	0	0	0	0	0	0	0	0	0	0	0.5	0.5	0.5	0.5	0.5	0.5	0.5	0.5	0.2	0.2	0.2	0.2	0	0	0	0	0	0	0	0	0	0	0	0	0	0	0	0	0	0	0	0	0.5	0.5	0.5	0.5	0
5	0	0	0	0	0	0	0	0	0	0	0	0	0	0	0	0	0.5	0.5	0.5	0.5	0.2	0.2	0.2	0.2	0	0	0	0	0	0	0	0	0	0	0	0	0	1	0	0.5	0	0	0	0	1	1	1	1	0
6	0.5				0.5	0.5		0.5	0.5	0.5			0	0	0	0	0	0							0.2	0.2	0.2	0.2			0.5	0.5										2		2	2	2	2	2	0
7	0				0	0		0	0	0			0.5	0	0	0	0	0							0	0	0	0			0	0																	0
8	0				0	0		0	0	0			0	0	0	0	0	0							0	0	0	0			0.5	0.5																	0
9	0				0	0		0	0	0.5			0	0	0	0	0	0							0	0	0	0			0	0																	0
12	0				0	0		0	0	0			0	0	0	0	0	0							0	0	0	0			0	0																	0
13	0				0	0		0	0	0			0	0	0	0	0	0							0	0	0	0			0	0																	0
14	0				0	0		0	0	0			0	0	0	0	0	0							0	0	0	0			0	0																	0
Figure 2g: Viral RNA load
	GEq/ml
	OTS4-5			OTS7-8			OTS4-5-7-8						OTS-206						Mock				Naive
Nose	612000000	21313.2	52365.6	12338.9	1124820	566785	1110000	902000	660000	151000	623000	174000	481000	858000	17400	47000	17300000	13300	1	1	1	1	20827269	74221232	29197304				1080000	963000	5800000	7070000
Lung	481331	461331	461331	156099	271349	3105732	151000	158000	296000	143000	181000	263000	186000	1940000	39200	181000	8340	2180000	1	1	1	1	2220000000	3230000000	559000000	507000000	102000000	612000000	10900000	55800000	13200000	54600000
Figure 2h: Infectious virus titers
	TCID50/ml
	OTS4-5			OTS7-8			OTS4-5-7-8						OTS-206						Mock		Naive
Nose	1	1	1	1	1	1	1	1	1	1	1	1	1	1	1	1	1	1	1	1	10	1	205000	15000	1	35000	15000
Lung	1	1	1	1	1	1	1	1	1	1	1	1	1	1	1	1	1	1	1	1	100	2500	2000	3500	130000	22500	21000
Figure 2i: Histopathological scores of the lungs
	OTS4-5			OTS7-8			OTS4-5-7-8						OTS-206						Mock				Naive
	5	7	11	10	5	1	8	7	6	4	5	11	14	13	4	1	1	11	0	0	0	1	25	41	18	8	29	30	3	23	0	25
[truncated: 21 more columns]

## Sheet: Fig.3b
	survival		OTS4-5 | WT								OTS7-8 | WT								mock | WT (naive)				OTS4-5 | WT contact			OTS7-8 | WT contact
			#1	#2	#3	#4	#5	#6	#7	#8	#1	#2	#3	#4	#5	#6	#7	#8	#1	#2	#3	#4	#1	#2	#3	#1	#2	#3
	dpc	0	0	0	0	0	0	0	0	0	0	0	0	0	0	0	0	0	0	0	0	0	0	0	0	0	0	0
		1	0	0	0	0	0	0	0	0	0	0	0	0	0	0	0	0	0	0	0	0	0	0	0	0	0	0
		2	0	0	0	0	0	0	0	0	0	0	0	0	0	0	0	0	0	0	0	0	0	0	0	0	0	0
		4	0	0	0	0	0	0	0	0	0	0	0	0	0	0	0	0	0	0	0	0	0	0	0	0	0	0
		5	0	0	0	0	0	0	0	0	0	0	0	0	0	0	0	0	0	0	0	0	0	0	0	0	0	0
		6	0	0	0	0	0	0	0	0	0	0	0	0	0	0	0	0	0	0	0	0	0	0	0	0	0	0
		7	0	0	0	0	0	0	0	0	0	0	0	0	0	0	0	0	0	1	0	0	0	0	0	0	0	0
		8	0	0	0	0	0	0	0	0	0	0	0	0	0	0	0	0	1	1	0	0	0	0	0	0	0	0
		9	0	0	0	0	0	0	0	0	0	0	0	0	0	0	0	0	1	1	0	1	0	0	0	0	0	0
		10	0	0	0	0	0	0	0	0	0	0	0	0	0	0	0	0	1	1	0	1	0	0	0	0	0	0
		11	0	0	0	0	0	0	0	0	0	0	0	0	0	0	0	0	1	1	0	1	1	0	0	0	0	0
		12	0	0	0	0	0	0	0	0	0	0	0	0	0	0	0	0	1	1	0	1	1	0	0	0	0	0
		13	0	0	0	0	0	0	0	0	0	0	0	0	0	0	0	0	1	1	0	1	1	0	0	0	0	0
		14	0	0	0	0	0	0	0	0	0	0	0	0	0	0	0	0	1	1	0	1	1	0	0	0	0	0

## Sheet: Fig.3c
	relative body weight		OTS4-5 | WT								OTS7-8 | WT								mock | WT (naive)				OTS4-5 | WT contact			OTS7-8 | WT contact
			#1	#2	#3	#4	#5	#6	#7	#8	#1	#2	#3	#4	#5	#6	#7	#8	#1	#2	#3	#4	#1	#2	#3	#1	#2	#3
	dpc	0	100	100	100	100	100	100	100	100	100	100	100	100	100	100	100	100	100	100	100	100
		1	101.7	100	100.9	100.9	100.7	100.9	100	99.1	99.2	95.8	100	101.9	100	102.7	105	105.7	100	100.7	102.5	102.5	100	100	100	100	100	100
		2	99.2	99.2	99.1	96.5	99.3	100	101.7	98.3	98.4	97.5	100	106.7	102.8	103.5	104.2	104.8	95.8	96.4	96.6	96.6	103.3	99.2	96.8	100.8	98.5	98.4
		4	102.5	100.8	101.7	100	101.4	100.9	102.5	100	100.8	99.2	100.9	107.7	103.7	104.4	105	109.5	89.1	89.1	95.8	89.9	101.7	97.5	95.2	98.4	100.7	100
		5	101.7	99.2	102.6	101.7	102.8	102.7	103.4	100.9	103.3	99.2	102.7	108.7	105.6	106.2	105.9	110.5	86.6	86.1	92.4	87.4	100	97.5	92.7	96.7	100.7	96.8
		6	102.5	100.8	100	97.4	98.6	100	103.4	101.7	85.4	100	102.7	103.8	100	100.9	105.9	108.6	83.2	83.2	90.7	84	99.2	94.2	89.5	92.6	97	95.2
		7	104.1	100	101.7	97.4	97.2	101.8	104.2	100	103.3	101.7	104.5	102.9	98.1	103.5	105.9	111.4	81.5		89.8	80.7	99.2	92.5	86.3	90.2	95.6	95.2
		8	103.3	101.6	102.6	100.9	100	102.7	105.1	100.9	103.3	103.4	105.4	105.8	100.9	105.3	106.7	111.4			92.4	78.2	94.2	91.7	n/a	86.9	96.3	91.1
		9	103.3	101.6	102.6	102.6	102.1	105.4	105.9	103.4	104.9	103.4	106.3	108.7	104.6	108	105.9	113.3			94.1		94.2	94.2	80.6	85.2	94.8	89.5
		10	103.3	100	102.6	101.7	100.7	104.5	103.4	103.4	103.3	102.5	107.2	108.7	106.5	114.2	106.7	110.5			94.1		94.2	95	77.4	88.5	94.1	86.3
		11	105.8	101.6	105.1	105.2	103.5	106.3	106.8	104.3	106.5	104.2	108.1	112.5	106.5	111.5	107.6	112.4			97.5		96.7	97.5		90.2	96.3	89.5
		12	105.8	104	105.1	105.2	103.5	107.1	107.6	106	108.1	105	109	114.4	108.3	112.4	106.7	111.4			99.2		99.2	99.2		93.4	97	91.9
		13	106.6	102.4	105.1	106.1	104.2	108.9	108.5	106.9	108.1	105.9	110.8	114.4	109.3	115	109.2	113.3			99.2		99.2	100.8		95.1	98.5	93.5
		14	103.3	103.2	105.1	106.1	102.8	108	109.3	106.9	108.1	105	112.6	114.4	108.3	113.3	110.9	115.2			104.2		100	100		96.7	99.3	96

## Sheet: Fig.3d
			OTS4-5 | WT								OTS7-8 | WT								mock | WT (naive)				OTS4-5 | WT contact			OTS7-8 | WT contact
			#1	#2	#3	#4	#5	#6	#7	#8	#1	#2	#3	#4	#5	#6	#7	#8	#1	#2	#3	#4	#1	#2	#3	#1	#2	#3
	dpc	1	1.37757e+08	7.36701e+07	3.50294e+07	4.22593e+08	4.61557e+07	2.24697e+08	1.08317e+07	1.0644e+08	1.28031e+07	3.51266e+08	5.03552e+07	1.32053e+08	7.89997e+07	2.0844e+08	9.99459e+07	3.50428e+07	3245443084	1524451806	9.09834e+08	1.30046e+08	0	0	0	0	0	0
		2	9.55956e+08	9.47735e+07	8.57406e+07	2.03343e+08	3.53476e+07	4.48965e+07	2.91815e+07	1.03863e+08	1.72312e+08	2.22932e+08	7.65064e+07	1.05302e+08	5.04726e+07	1.03549e+08	3.86763e+07	8.89639e+07	3452124413	4295855892	4034489210	1655668808	33274.4	7.92094e+06	295614	503400	13716.7	2939.4
		4	1.30858e+06	1.87149e+06	1.47399e+07	1.26159e+07	1.51596e+07	2.0464e+06	1.38437e+07	1.41465e+07	1.64466e+06	1.31364e+06	1.95753e+06	2.07156e+06	1.28221e+06	2.75814e+06	3.84912e+06	51309.6	5.86082e+08	3.68062e+08	1.16881e+08	9.34363e+07	6.23971e+08	1.71593e+09	9.47718e+08	1.81016e+09	13676.2	6.55812e+06
		8	5192.51	1507	22556.2	9783.43	8398.96	614.876	0	2402.04	5680.41	3988.9	0	2732.31	7120.76	8365.17	20417.1	122029			2.21798e+07	1.87143e+07	2.41266e+08	6.45166e+07	7.28512e+07	2.01625e+07	2.63914e+08	2.06012e+08
		12	0	258.374	1063.1	1185.65	0	1839.03	11638.5	1036.25	894.779	0	1133.26	537.301	3354.33	400.191	0	23341.9			18712		2.33792e+06	7383.97	0	344149	1.30013e+07	903278

## Sheet: Fig.3e
	gc/mL	mock | WT (naive)				OTS4-5 | WT								OTS4-5 | WT contact			OTS7-8 | WT								OTS7-8 | WT contact
		#1	#2	#3	#4	#1	#2	#3	#4	#5	#6	#7	#8	#1	#2	#3	#1	#2	#3	#4	#5	#6	#7	#8	#1	#2	#3
	Conchae	1.17796e+09	1.08533e+09	760621	3.31464e+07	620654	365595	55001.2	184635	21849.6	0	367.264	0	4.09954e+06	0	2.28287e+08	0	0	779.971	0	2789.49	290893	221981	13019	5227.48	39487.8	3.81408e+06
	Trachea	784522	0	0	0	0	0	0	1800.39	0	0	980.874	525.46	0	16709.3	0	1310.22	316.973	1906.33	0	0	0	0	0	25382.2	0	334.916
	Lung cranial	3.21573e+07	1.43278e+08	10423.4	692456	0	7417.27	2362.14	2867.91	3357.83	277.01	582.595	0	38944.4	11632.7	1.97443e+06	3806.32	0	5419.45	2650.83	2097.83	11067.9	2623.82	1233.15	39064.8	0	0
	Lung medial	1.06624e+08	7.83977e+07	7835.94	933507	1790.3	0	3985	766.705	0	1327.86	0	0	46125.7	8915.4	572245	7052.95	2680.59	2291.34	160.863	1459.77	2746.19	9172.31	1924.42	42207.5	19748.9	44093.7
	Lung caudal	1.83789e+08	2.29588e+08	13668.3	1.73944e+06	708.965	0	418.109	1908.8		233784	459.235	85316.3	11846.9	0	3.17217e+06	274.142	0	503.128	0	2333.59	2614.36	2305.49	1315.79	42270.5	26617	77430.9

## Sheet: Fig.3g
	survival		mock | BA.2 (naive)				mock | BA.2 (naive) contact				OTS-206 | BA.2								OTS-206 | BA.2 contact
			#1	#2	#3	#4	#1	#2	#3	#4	#1	#2	#3	#4	#5	#6	#7	#8	#1	#2	#3
	dpc	0	0	0	0	0					0	0	0	0	0	0	0	0
		1	0	0	0	0	0	0	0	0	0	0	0	0	0	0	0	0	0	0	0
		2	0	0	0	0	0	0	0	0	0	0	0	0	0	0	0	0	0	0	0
		4	0	0	0	0	0	0	0	0	0	0	0	0	0	0	0	0	0	0	0
		5	0*	0*	0*	0*	0	0	0	0	0*	0*	0	0*	0*	0	0*	0	0	0	0
		6					0	0	0	0			0			0		0	0	0	0
		7					0	0	0	0			0			0		0	0	0	0
		8					0	0	0	0			0			0		0	0	0	0
		9					0	0	0	0			0			0		0	0	0	0
		10					0	0	0	0			0			0		0	0	0	0
		11					0	0	0	0			0			0		0	0	0	0
		12					0	0	0	0			0			0		0	0	0	0
		13					0	0	0	0			0			0		0	0	0	0
		14					0	0	0	0			0			0		0	0	0	0
			*section dpc5 as scheduled

## Sheet: Fig.3i
	gc/mL		mock | BA.2 (naive)				mock | BA.2 (naive) contact				OTS-206 | BA.2								OTS-206 | BA.2 contact
			#1	#2	#3	#4	#1	#2	#3	#4	#1	#2	#3	#4	#5	#6	#7	#8	#1	#2	#3
	dpc	1	1.1348e+07	7.4307e+06	1.44342e+07	2.66503e+06					2.2812e+06	720230	56937.1	5.18393e+06	6.76602e+06	1.00045e+07	2.39731e+06	2.34184e+06
		2	6.0805e+08	1.22203e+08	7.27587e+06	6.57918e+07	4448.73	9679.01	4270.05	1317.21	135846	179803	39194.8	484553	685176	47878.8	495655	1191.35	0	0	342.274
		4	931433	3.59671e+06	5.2121e+06	2.78934e+06	4.62984e+06	490912	2.93377e+06	1.26738e+06	3627.09	42578.2	4244.74	580.337	51582.7	4261.36	1857.73	11016	5.14005e+06	185262	3.98497e+06
		5*	828556	1.56678e+06	808451	305068					2418.35	0		0	0		481.348
		8					23974.9	449170	516194	44234.6			0			262.979		0	259287	914109	115705
		12					110.527	2009.01	1365.37	796.748			0			0		0	321.727	0	0
		* data not shown to align graph with Fig.2n

## Sheet: Fig.3j
	gc/mL	mock | BA.2 (naive)				OTS-206 | BA.2
		#1	#2	#3	#4	#1	#2	#4	#5	#7
	Conchae	3.74731e+07	1.11882e+07	915905	3.37294e+06	11497.3	3025.61	45771.1	30049	19382.4
	Trachea	84613.7	36196.4	13054.2	135046	162.892	0	0	0	0
	Lung cranial	355622	3.21661e+06	2996.6	7.28156e+06	192.63	173.876	0	250.61	0
	Lung medial	1.95696e+06	3.92471e+06	2397.48	3.14385e+06	167.916	0	0	0	332.85
	Lung caudal	2.42194e+06	1.47146e+06	26794.1	1.50878e+07	0	0	475.486	0	0

## Sheet: Fig.4d
condition	sample	variable	value
OTS206 - 5 dpc	L2210911	ORF1ab	0.0
OTS206 - 5 dpc	L2210911	ORF1ab	0.0
OTS206 - 5 dpc	L2210911	ORF1ab	0.0
OTS206 - 5 dpc	L2210911	ORF1ab	0.0
OTS206 - 5 dpc	L2210911	ORF1ab	0.0
OTS206 - 5 dpc	L2210911	ORF1ab	0.0
OTS206 - 5 dpc	L2210911	ORF1ab	0.0
OTS206 - 5 dpc	L2210911	ORF1ab	0.0
OTS206 - 5 dpc	L2210911	ORF1ab	0.0
OTS206 - 5 dpc	L2210911	ORF1ab	0.0
OTS206 - 5 dpc	L2210911	ORF1ab	0.0
OTS206 - 5 dpc	L2210911	ORF1ab	0.0
OTS206 - 5 dpc	L2210911	ORF1ab	0.0
OTS206 - 5 dpc	L2210911	ORF1ab	0.0
OTS206 - 5 dpc	L2210911	ORF1ab	0.0
OTS206 - 5 dpc	L2210911	ORF1ab	0.0
OTS206 - 5 dpc	L2210911	ORF1ab	0.0
OTS206 - 5 dpc	L2210911	ORF1ab	0.0
OTS206 - 5 dpc	L2210911	ORF1ab	0.0
OTS206 - 5 dpc	L2210911	ORF1ab	0.0
OTS206 - 5 dpc	L2210911	ORF1ab	0.0
OTS206 - 5 dpc	L2210911	ORF1ab	0.0
OTS206 - 5 dpc	L2210911	ORF1ab	0.0
OTS206 - 5 dpc	L2210911	ORF1ab	0.0
OTS206 - 5 dpc	L2210911	ORF1ab	0.0
OTS206 - 5 dpc	L2210911	ORF1ab	0.0
OTS206 - 5 dpc	L2210911	ORF1ab	0.0
OTS206 - 5 dpc	L2210911	ORF1ab	0.0
OTS206 - 5 dpc	L2210911	ORF1ab	0.0
OTS206 - 5 dpc	L2210911	ORF1ab	0.0
OTS206 - 5 dpc	L2210911	ORF1ab	0.0
OTS206 - 5 dpc	L2210911	ORF1ab	0.0
OTS206 - 5 dpc	L2210911	ORF1ab	0.0
OTS206 - 5 dpc	L2210911	ORF1ab	0.0
OTS206 - 5 dpc	L2210911	ORF1ab	0.0
OTS206 - 5 dpc	L2210911	ORF1ab	0.0
OTS206 - 5 dpc	L2210911	ORF1ab	0.0
OTS206 - 5 dpc	L2210911	ORF1ab	0.0
OTS206 - 5 dpc	L2210911	ORF1ab	0.0
OTS206 - 5 dpc	L2210911	ORF1ab	0.0
OTS206 - 5 dpc	L2210911	ORF1ab	0.0
OTS206 - 5 dpc	L2210911	ORF1ab	0.0
OTS206 - 5 dpc	L2210911	ORF1ab	0.0
OTS206 - 5 dpc	L2210911	ORF1ab	0.0
OTS206 - 5 dpc	L2210911	ORF1ab	0.0
OTS206 - 5 dpc	L2210911	ORF1ab	0.0
OTS206 - 5 dpc	L2210911	ORF1ab	0.47889507
OTS206 - 5 dpc	L2210911	ORF1ab	0.0
OTS206 - 5 dpc	L2210911	ORF1ab	0.0
OTS206 - 5 dpc	L2210911	ORF1ab	0.0
OTS206 - 5 dpc	L2210911	ORF1ab	0.0
OTS206 - 5 dpc	L2210911	ORF1ab	0.0
OTS206 - 5 dpc	L2210911	ORF1ab	0.0
OTS206 - 5 dpc	L2210911	ORF1ab	0.0
OTS206 - 5 dpc	L2210911	ORF1ab	0.0
OTS206 - 5 dpc	L2210911	ORF1ab	0.0
OTS206 - 5 dpc	L2210911	ORF1ab	0.0
OTS206 - 5 dpc	L2210911	ORF1ab	0.0
OTS206 - 5 dpc	L2210911	ORF1ab	0.0
OTS206 - 5 dpc	L2210911	ORF1ab	0.0
OTS206 - 5 dpc	L2210911	ORF1ab	0.0
OTS206 - 5 dpc	L2210911	ORF1ab	0.0
OTS206 - 5 dpc	L2210911	ORF1ab	10152798
OTS206 - 5 dpc	L2210911	ORF1ab	0.0
OTS206 - 5 dpc	L2210911	ORF1ab	0.0
OTS206 - 5 dpc	L2210911	ORF1ab	0.0
OTS206 - 5 dpc	L2210911	ORF1ab	0.0
OTS206 - 5 dpc	L2210911	ORF1ab	0.0
OTS206 - 5 dpc	L2210911	ORF1ab	0.0
OTS206 - 5 dpc	L2210911	ORF1ab	0.0
OTS206 - 5 dpc	L2210911	ORF1ab	0.0
OTS206 - 5 dpc	L2210911	ORF1ab	0.0
OTS206 - 5 dpc	L2210911	ORF1ab	0.0
OTS206 - 5 dpc	L2210911	ORF1ab	0.0
OTS206 - 5 dpc	L2210911	ORF1ab	0.0
OTS206 - 5 dpc	L2210911	ORF1ab	2102304
OTS206 - 5 dpc	L2210911	ORF1ab	0.0
OTS206 - 5 dpc	L2210911	ORF1ab	0.0
OTS206 - 5 dpc	L2210911	ORF1ab	0.5324713
OTS206 - 5 dpc	L2210911	ORF1ab	0.0
OTS206 - 5 dpc	L2210911	ORF1ab	0.0
OTS206 - 5 dpc	L2210911	ORF1ab	0.0
OTS206 - 5 dpc	L2210911	ORF1ab	0.0
OTS206 - 5 dpc	L2210911	ORF1ab	0.0
OTS206 - 5 dpc	L2210911	ORF1ab	0.0
OTS206 - 5 dpc	L2210911	ORF1ab	0.0
OTS206 - 5 dpc	L2210911	ORF1ab	0.0
OTS206 - 5 dpc	L2210911	ORF1ab	0.0
OTS206 - 5 dpc	L2210911	ORF1ab	0.0
OTS206 - 5 dpc	L2210911	ORF1ab	0.0
OTS206 - 5 dpc	L2210911	ORF1ab	0.0
OTS206 - 5 dpc	L2210911	ORF1ab	0.6970855
OTS206 - 5 dpc	L2210911	ORF1ab	0.0
OTS206 - 5 dpc	L2210911	ORF1ab	0.4265899
OTS206 - 5 dpc	L2210911	ORF1ab	0.0
OTS206 - 5 dpc	L2210911	ORF1ab	0.0
OTS206 - 5 dpc	L2210911	ORF1ab	0.0
OTS206 - 5 dpc	L2210911	ORF1ab	0.0
OTS206 - 5 dpc	L2210911	ORF1ab	0.0
OTS206 - 5 dpc	L2210911	ORF1ab	0.0
OTS206 - 5 dpc	L2210911	ORF1ab	0.0
OTS206 - 5 dpc	L2210911	ORF1ab	0.0
OTS206 - 5 dpc	L2210911	ORF1ab	0.0
OTS206 - 5 dpc	L2210911	ORF1ab	0.0
OTS206 - 5 dpc	L2210911	ORF1ab	0.5985948
OTS206 - 5 dpc	L2210911	ORF1ab	0.0
OTS206 - 5 dpc	L2210911	ORF1ab	0.0
OTS206 - 5 dpc	L2210911	ORF1ab	0.0
OTS206 - 5 dpc	L2210911	ORF1ab	0.0
OTS206 - 5 dpc	L2210911	ORF1ab	0.0
OTS206 - 5 dpc	L2210911	ORF1ab	0.0
OTS206 - 5 dpc	L2210911	ORF1ab	0.0
OTS206 - 5 dpc	L2210911	ORF1ab	31101022
OTS206 - 5 dpc	L2210911	ORF1ab	0.0
OTS206 - 5 dpc	L2210911	ORF1ab	0.0
OTS206 - 5 dpc	L2210911	ORF1ab	0.0
OTS206 - 5 dpc	L2210911	ORF1ab	0.0
OTS206 - 5 dpc	L2210911	ORF1ab	0.0
OTS206 - 5 dpc	L2210911	ORF1ab	0.0
OTS206 - 5 dpc	L2210911	ORF1ab	0.0
OTS206 - 5 dpc	L2210911	ORF1ab	0.0
OTS206 - 5 dpc	L2210911	ORF1ab	0.0
OTS206 - 5 dpc	L2210911	ORF1ab	0.0
OTS206 - 5 dpc	L2210911	ORF1ab	0.0
OTS206 - 5 dpc	L2210911	ORF1ab	0.0
OTS206 - 5 dpc	L2210911	ORF1ab	0.0
OTS206 - 5 dpc	L2210911	ORF1ab	0.0
OTS206 - 5 dpc	L2210911	ORF1ab	0.0
OTS206 - 5 dpc	L2210911	ORF1ab	0.0
OTS206 - 5 dpc	L2210911	ORF1ab	0.0
OTS206 - 5 dpc	L2210911	ORF1ab	0.0
OTS206 - 5 dpc	L2210911	ORF1ab	0.0
OTS206 - 5 dpc	L2210911	ORF1ab	0.0
OTS206 - 5 dpc	L2210911	ORF1ab	0.9642879
OTS206 - 5 dpc	L2210911	ORF1ab	0.0
OTS206 - 5 dpc	L2210911	ORF1ab	0.0
OTS206 - 5 dpc	L2210911	ORF1ab	0.0
OTS206 - 5 dpc	L2210911	ORF1ab	0.0
OTS206 - 5 dpc	L2210911	ORF1ab	0.0
OTS206 - 5 dpc	L2210911	ORF1ab	0.0
OTS206 - 5 dpc	L2210911	ORF1ab	0.0
OTS206 - 5 dpc	L2210911	ORF1ab	0.0
OTS206 - 5 dpc	L2210911	ORF1ab	0.0
OTS206 - 5 dpc	L2210911	ORF1ab	0.0
OTS206 - 5 dpc	L2210911	ORF1ab	0.0
OTS206 - 5 dpc	L2210911	ORF1ab	0.0
OTS206 - 5 dpc	L2210911	ORF1ab	0.0
OTS206 - 5 dpc	L2210911	ORF1ab	0.0
OTS206 - 5 dpc	L2210911	ORF1ab	0.0
OTS206 - 5 dpc	L2210911	ORF1ab	0.0
OTS206 - 5 dpc	L2210911	ORF1ab	0.0
OTS206 - 5 dpc	L2210911	ORF1ab	0.0
OTS206 - 5 dpc	L2210911	ORF1ab	0.0
OTS206 - 5 dpc	L2210911	ORF1ab	0.0
OTS206 - 5 dpc	L2210911	ORF1ab	0.0
OTS206 - 5 dpc	L2210911	ORF1ab	0.0
OTS206 - 5 dpc	L2210911	ORF1ab	0.0
OTS206 - 5 dpc	L2210911	ORF1ab	0.0
OTS206 - 5 dpc	L2210911	ORF1ab	0.0
OTS206 - 5 dpc	L2210911	ORF1ab	0.0
OTS206 - 5 dpc	L2210911	ORF1ab	0.0
OTS206 - 5 dpc	L2210911	ORF1ab	0.0
OTS206 - 5 dpc	L2210911	ORF1ab	0.0
OTS206 - 5 dpc	L2210911	ORF1ab	0.0
OTS206 - 5 dpc	L2210911	ORF1ab	0.0
OTS206 - 5 dpc	L2210911	ORF1ab	0.0
OTS206 - 5 dpc	L2210911	ORF1ab	0.0
OTS206 - 5 dpc	L2210911	ORF1ab	0.0
OTS206 - 5 dpc	L2210911	ORF1ab	0.0
OTS206 - 5 dpc	L2210911	ORF1ab	0.0
OTS206 - 5 dpc	L2210911	ORF1ab	0.0
OTS206 - 5 dpc	L2210911	ORF1ab	0.0
OTS206 - 5 dpc	L2210911	ORF1ab	0.0
OTS206 - 5 dpc	L2210911	ORF1ab	0.0
OTS206 - 5 dpc	L2210911	ORF1ab	0.0
OTS206 - 5 dpc	L2210911	ORF1ab	0.0
OTS206 - 5 dpc	L2210911	ORF1ab	0.0
OTS206 - 5 dpc	L2210911	ORF1ab	0.0
OTS206 - 5 dpc	L2210911	ORF1ab	0.0
OTS206 - 5 dpc	L2210911	ORF1ab	0.0
OTS206 - 5 dpc	L2210911	ORF1ab	0.0
OTS206 - 5 dpc	L2210911	ORF1ab	0.0
OTS206 - 5 dpc	L2210911	ORF1ab	0.0
OTS206 - 5 dpc	L2210911	ORF1ab	0.0
OTS206 - 5 dpc	L2210911	ORF1ab	0.0
OTS206 - 5 dpc	L2210911	ORF1ab	0.0
OTS206 - 5 dpc	L2210911	ORF1ab	0.0
OTS206 - 5 dpc	L2210911	ORF1ab	0.0
OTS206 - 5 dpc	L2210911	ORF1ab	0.0
OTS206 - 5 dpc	L2210911	ORF1ab	0.0
OTS206 - 5 dpc	L2210911	ORF1ab	0.0
OTS206 - 5 dpc	L2210911	ORF1ab	0.0
OTS206 - 5 dpc	L2210911	ORF1ab	0.0
OTS206 - 5 dpc	L2210911	ORF1ab	0.0
OTS206 - 5 dpc	L2210911	ORF1ab	0.0
OTS206 - 5 dpc	L2210911	ORF1ab	0.0
OTS206 - 5 dpc	L2210911	ORF1ab	0.0
OTS206 - 5 dpc	L2210911	ORF1ab	0.0
OTS206 - 5 dpc	L2210911	ORF1ab	0.0
OTS206 - 5 dpc	L2210911	ORF1ab	0.0
OTS206 - 5 dpc	L2210911	ORF1ab	0.0
OTS206 - 5 dpc	L2210911	ORF1ab	0.0
OTS206 - 5 dpc	L2210911	ORF1ab	0.0
OTS206 - 5 dpc	L2210911	ORF1ab	0.0
OTS206 - 5 dpc	L2210911	ORF1ab	0.0
OTS206 - 5 dpc	L2210911	ORF1ab	0.0
OTS206 - 5 dpc	L2210911	ORF1ab	0.0
OTS206 - 5 dpc	L2210911	ORF1ab	0.0
OTS206 - 5 dpc	L2210911	ORF1ab	0.0
OTS206 - 5 dpc	L2210911	ORF1ab	0.0
OTS206 - 5 dpc	L2210911	ORF1ab	0.0
OTS206 - 5 dpc	L2210911	ORF1ab	0.0
OTS206 - 5 dpc	L2210911	ORF1ab	0.0
OTS206 - 5 dpc	L2210911	ORF1ab	0.0
OTS206 - 5 dpc	L2210911	ORF1ab	0.0
OTS206 - 5 dpc	L2210911	ORF1ab	0.0
OTS206 - 5 dpc	L2210911	ORF1ab	0.0
OTS206 - 5 dpc	L2210911	ORF1ab	0.0
OTS206 - 5 dpc	L2210911	ORF1ab	0.0
OTS206 - 5 dpc	L2210911	ORF1ab	0.2561179
OTS206 - 5 dpc	L2210911	ORF1ab	0.0
OTS206 - 5 dpc	L2210911	ORF1ab	0.0
OTS206 - 5 dpc	L2210911	ORF1ab	0.0
OTS206 - 5 dpc	L2210911	ORF1ab	0.0
OTS206 - 5 dpc	L2210911	ORF1ab	0.0
OTS206 - 5 dpc	L2210911	ORF1ab	0.0
OTS206 - 5 dpc	L2210911	ORF1ab	0.0
OTS206 - 5 dpc	L2210911	ORF1ab	0.0
OTS206 - 5 dpc	L2210911	ORF1ab	0.0
OTS206 - 5 dpc	L2210911	ORF1ab	0.0
OTS206 - 5 dpc	L2210911	ORF1ab	0.0
OTS206 - 5 dpc	L2210911	ORF1ab	0.26974246
OTS206 - 5 dpc	L2210911	ORF1ab	0.0
OTS206 - 5 dpc	L2210911	ORF1ab	0.4568963
OTS206 - 5 dpc	L2210911	ORF1ab	0.0
OTS206 - 5 dpc	L2210911	ORF1ab	0.0
OTS206 - 5 dpc	L2210911	ORF1ab	0.0
OTS206 - 5 dpc	L2210911	ORF1ab	0.0
OTS206 - 5 dpc	L2210911	ORF1ab	0.0
OTS206 - 5 dpc	L2210911	ORF1ab	0.32503295
OTS206 - 5 dpc	L2210911	ORF1ab	0.0
OTS206 - 5 dpc	L2210911	ORF1ab	0.0
OTS206 - 5 dpc	L2210911	ORF1ab	0.0
OTS206 - 5 dpc	L2210911	ORF1ab	0.0
OTS206 - 5 dpc	L2210911	ORF1ab	0.0
OTS206 - 5 dpc	L2210911	ORF1ab	0.0
OTS206 - 5 dpc	L2210911	ORF1ab	0.0
OTS206 - 5 dpc	L2210911	ORF1ab	0.0
OTS206 - 5 dpc	L2210911	ORF1ab	11659887
OTS206 - 5 dpc	L2210911	ORF1ab	0.0
OTS206 - 5 dpc	L2210911	ORF1ab	0.0
OTS206 - 5 dpc	L2210911	ORF1ab	0.0
OTS206 - 5 dpc	L2210911	ORF1ab	0.0
OTS206 - 5 dpc	L2210911	ORF1ab	0.0
OTS206 - 5 dpc	L2210911	ORF1ab	0.0
OTS206 - 5 dpc	L2210911	ORF1ab	0.0
OTS206 - 5 dpc	L2210911	ORF1ab	0.0
OTS206 - 5 dpc	L2210911	ORF1ab	0.0
OTS206 - 5 dpc	L2210911	ORF1ab	0.0
OTS206 - 5 dpc	L2210911	ORF1ab	0.0
OTS206 - 5 dpc	L2210911	ORF1ab	0.0
OTS206 - 5 dpc	L2210911	ORF1ab	0.0
OTS206 - 5 dpc	L2210911	ORF1ab	0.71565723
OTS206 - 5 dpc	L2210911	ORF1ab	0.0
OTS206 - 5 dpc	L2210911	ORF1ab	0.0
OTS206 - 5 dpc	L2210911	ORF1ab	0.0
OTS206 - 5 dpc	L2210911	ORF1ab	0.0
OTS206 - 5 dpc	L2210911	ORF1ab	0.0
OTS206 - 5 dpc	L2210911	ORF1ab	0.0
OTS206 - 5 dpc	L2210911	ORF1ab	0.0
OTS206 - 5 dpc	L2210911	ORF1ab	0.0
OTS206 - 5 dpc	L2210911	ORF1ab	0.0
OTS206 - 5 dpc	L2210911	ORF1ab	0.0
OTS206 - 5 dpc	L2210911	ORF1ab	0.0
OTS206 - 5 dpc	L2210911	ORF1ab	0.0
OTS206 - 5 dpc	L2210911	ORF1ab	0.0
OTS206 - 5 dpc	L2210911	ORF1ab	0.0
OTS206 - 5 dpc	L2210911	ORF1ab	0.0
OTS206 - 5 dpc	L2210911	ORF1ab	0.0
OTS206 - 5 dpc	L2210911	ORF1ab	0.0
OTS206 - 5 dpc	L2210911	ORF1ab	0.0
OTS206 - 5 dpc	L2210911	ORF1ab	0.0
OTS206 - 5 dpc	L2210911	ORF1ab	0.0
OTS206 - 5 dpc	L2210911	ORF1ab	0.0
OTS206 - 5 dpc	L2210911	ORF1ab	0.0
OTS206 - 5 dpc	L2210911	ORF1ab	0.0
OTS206 - 5 dpc	L2210911	ORF1ab	0.0
OTS206 - 5 dpc	L2210911	ORF1ab	0.0
OTS206 - 5 dpc	L2210911	ORF1ab	0.0
OTS206 - 5 dpc	L2210911	ORF1ab	0.0
OTS206 - 5 dpc	L2210911	ORF1ab	10898969
OTS206 - 5 dpc	L2210911	ORF1ab	0.0
OTS206 - 5 dpc	L2210911	ORF1ab	0.0
OTS206 - 5 dpc	L2210911	ORF1ab	0.0
OTS206 - 5 dpc	L2210911	ORF1ab	0.0
OTS206 - 5 dpc	L2210911	ORF1ab	0.4064444
OTS206 - 5 dpc	L2210911	ORF1ab	0.435568
OTS206 - 5 dpc	L2210911	ORF1ab	0.0
OTS206 - 5 dpc	L2210911	ORF1ab	0.0
OTS206 - 5 dpc	L2210911	ORF1ab	0.0
OTS206 - 5 dpc	L2210911	ORF1ab	0.0
OTS206 - 5 dpc	L2210911	ORF1ab	0.0
OTS206 - 5 dpc	L2210911	ORF1ab	0.0
OTS206 - 5 dpc	L2210911	ORF1ab	0.56296766
OTS206 - 5 dpc	L2210911	ORF1ab	0.6890513
OTS206 - 5 dpc	L2210911	ORF1ab	0.0
OTS206 - 5 dpc	L2210911	ORF1ab	0.0
OTS206 - 5 dpc	L2210911	ORF1ab	0.0
OTS206 - 5 dpc	L2210911	ORF1ab	0.0
OTS206 - 5 dpc	L2210911	ORF1ab	0.0
OTS206 - 5 dpc	L2210911	ORF1ab	0.0
OTS206 - 5 dpc	L2210911	ORF1ab	0.0
OTS206 - 5 dpc	L2210911	ORF1ab	0.7620075
OTS206 - 5 dpc	L2210911	ORF1ab	0.0
OTS206 - 5 dpc	L2210911	ORF1ab	0.0
OTS206 - 5 dpc	L2210911	ORF1ab	0.0
OTS206 - 5 dpc	L2210911	ORF1ab	0.0
OTS206 - 5 dpc	L2210911	ORF1ab	0.0
OTS206 - 5 dpc	L2210911	ORF1ab	0.0
OTS206 - 5 dpc	L2210911	ORF1ab	0.0
OTS206 - 5 dpc	L2210911	ORF1ab	0.0
OTS206 - 5 dpc	L2210911	ORF1ab	0.0
OTS206 - 5 dpc	L2210911	ORF1ab	0.0
OTS206 - 5 dpc	L2210911	ORF1ab	0.0
OTS206 - 5 dpc	L2210911	ORF1ab	0.0
OTS206 - 5 dpc	L2210911	ORF1ab	0.0
OTS206 - 5 dpc	L2210911	ORF1ab	0.0
OTS206 - 5 dpc	L2210911	ORF1ab	0.0
OTS206 - 5 dpc	L2210911	ORF1ab	0.0
OTS206 - 5 dpc	L2210911	ORF1ab	0.0
OTS206 - 5 dpc	L2210911	ORF1ab	0.0
OTS206 - 5 dpc	L2210911	ORF1ab	0.0
OTS206 - 5 dpc	L2210911	ORF1ab	0.0
OTS206 - 5 dpc	L2210911	ORF1ab	0.0
OTS206 - 5 dpc	L2210911	ORF1ab	0.0
OTS206 - 5 dpc	L2210911	ORF1ab	0.0
OTS206 - 5 dpc	L2210911	ORF1ab	0.0
OTS206 - 5 dpc	L2210911	ORF1ab	0.0
OTS206 - 5 dpc	L2210911	ORF1ab	0.5462949
OTS206 - 5 dpc	L2210911	ORF1ab	0.0
OTS206 - 5 dpc	L2210911	ORF1ab	0.0
OTS206 - 5 dpc	L2210911	ORF1ab	0.0
OTS206 - 5 dpc	L2210911	ORF1ab	0.0
OTS206 - 5 dpc	L2210911	ORF1ab	0.0
OTS206 - 5 dpc	L2210911	ORF1ab	0.0
OTS206 - 5 dpc	L2210911	ORF1ab	0.0
OTS206 - 5 dpc	L2210911	ORF1ab	0.0
OTS206 - 5 dpc	L2210911	ORF1ab	0.0
OTS206 - 5 dpc	L2210911	ORF1ab	0.0
OTS206 - 5 dpc	L2210911	ORF1ab	0.0
OTS206 - 5 dpc	L2210911	ORF1ab	0.0
OTS206 - 5 dpc	L2210911	ORF1ab	0.0
OTS206 - 5 dpc	L2210911	ORF1ab	0.0
OTS206 - 5 dpc	L2210911	ORF1ab	0.0
OTS206 - 5 dpc	L2210911	ORF1ab	0.0
OTS206 - 5 dpc	L2210911	ORF1ab	12341259
OTS206 - 5 dpc	L2210911	ORF1ab	0.0
OTS206 - 5 dpc	L2210911	ORF1ab	0.0
OTS206 - 5 dpc	L2210911	ORF1ab	0.0
OTS206 - 5 dpc	L2210911	ORF1ab	0.0
OTS206 - 5 dpc	L2210911	ORF1ab	0.0
OTS206 - 5 dpc	L2210911	ORF1ab	0.0
OTS206 - 5 dpc	L2210911	ORF1ab	0.0
OTS206 - 5 dpc	L2210911	ORF1ab	0.0
OTS206 - 5 dpc	L2210911	ORF1ab	0.0
OTS206 - 5 dpc	L2210911	ORF1ab	0.0
OTS206 - 5 dpc	L2210911	ORF1ab	0.0
OTS206 - 5 dpc	L2210911	ORF1ab	0.0
OTS206 - 5 dpc	L2210911	ORF1ab	0.0
OTS206 - 5 dpc	L2210911	ORF1ab	0.0
OTS206 - 5 dpc	L2210911	ORF1ab	0.0
OTS206 - 5 dpc	L2210911	ORF1ab	0.0
OTS206 - 5 dpc	L2210911	ORF1ab	0.0
OTS206 - 5 dpc	L2210911	ORF1ab	0.0
OTS206 - 5 dpc	L2210911	ORF1ab	0.0
OTS206 - 5 dpc	L2210911	ORF1ab	0.0
OTS206 - 5 dpc	L2210911	ORF1ab	0.0
OTS206 - 5 dpc	L2210911	ORF1ab	0.0
OTS206 - 5 dpc	L2210911	ORF1ab	0.0
OTS206 - 5 dpc	L2210911	ORF1ab	0.0
OTS206 - 5 dpc	L2210911	ORF1ab	0.0
OTS206 - 5 dpc	L2210911	ORF1ab	0.0
OTS206 - 5 dpc	L2210911	ORF1ab	0.0
OTS206 - 5 dpc	L2210911	ORF1ab	0.0
OTS206 - 5 dpc	L2210911	ORF1ab	0.0
OTS206 - 5 dpc	L2210911	ORF1ab	0.0
OTS206 - 5 dpc	L2210911	ORF1ab	0.0
OTS206 - 5 dpc	L2210911	ORF1ab	0.0
OTS206 - 5 dpc	L2210911	ORF1ab	0.0
OTS206 - 5 dpc	L2210911	ORF1ab	0.0
OTS206 - 5 dpc	L2210911	ORF1ab	16318631
OTS206 - 5 dpc	L2210911	ORF1ab	0.0
OTS206 - 5 dpc	L2210911	ORF1ab	0.0
OTS206 - 5 dpc	L2210911	ORF1ab	0.0
OTS206 - 5 dpc	L2210911	ORF1ab	0.0
OTS206 - 5 dpc	L2210911	ORF1ab	0.0
OTS206 - 5 dpc	L2210911	ORF1ab	0.0
OTS206 - 5 dpc	L2210911	ORF1ab	0.0
OTS206 - 5 dpc	L2210911	ORF1ab	0.0
OTS206 - 5 dpc	L2210911	ORF1ab	0.0
OTS206 - 5 dpc	L2210911	ORF1ab	0.0
OTS206 - 5 dpc	L2210911	ORF1ab	0.0
OTS206 - 5 dpc	L2210911	ORF1ab	0.0
OTS206 - 5 dpc	L2210911	ORF1ab	0.0
OTS206 - 5 dpc	L2210911	ORF1ab	0.0
OTS206 - 5 dpc	L2210911	ORF1ab	0.0
OTS206 - 5 dpc	L2210911	ORF1ab	0.0
OTS206 - 5 dpc	L2210911	ORF1ab	0.0
OTS206 - 5 dpc	L2210911	ORF1ab	0.0
OTS206 - 5 dpc	L2210911	ORF1ab	0.0
OTS206 - 5 dpc	L2210911	ORF1ab	0.0
OTS206 - 5 dpc	L2210911	ORF1ab	0.0
OTS206 - 5 dpc	L2210911	ORF1ab	0.0
OTS206 - 5 dpc	L2210911	ORF1ab	0.0
OTS206 - 5 dpc	L2210911	ORF1ab	0.0
OTS206 - 5 dpc	L2210911	ORF1ab	0.0
OTS206 - 5 dpc	L2210911	ORF1ab	0.0
OTS206 - 5 dpc	L2210911	ORF1ab	0.0
OTS206 - 5 dpc	L2210911	ORF1ab	0.0
OTS206 - 5 dpc	L2210911	ORF1ab	0.0
OTS206 - 5 dpc	L2210911	ORF1ab	0.0
OTS206 - 5 dpc	L2210911	ORF1ab	0.0
OTS206 - 5 dpc	L2210911	ORF1ab	0.0
OTS206 - 5 dpc	L2210911	ORF1ab	0.0
OTS206 - 5 dpc	L2210911	ORF1ab	0.0
OTS206 - 5 dpc	L2210911	ORF1ab	0.0
OTS206 - 5 dpc	L2210911	ORF1ab	0.0
OTS206 - 5 dpc	L2210911	ORF1ab	0.0
OTS206 - 5 dpc	L2210911	ORF1ab	0.0
OTS206 - 5 dpc	L2210911	ORF1ab	0.0
OTS206 - 5 dpc	L2210911	ORF1ab	0.0
OTS206 - 5 dpc	L2210911	ORF1ab	0.0
OTS206 - 5 dpc	L2210911	ORF1ab	0.0
OTS206 - 5 dpc	L2210911	ORF1ab	0.0
OTS206 - 5 dpc	L2210911	ORF1ab	0.0
OTS206 - 5 dpc	L2210911	ORF1ab	0.0
OTS206 - 5 dpc	L2210911	ORF1ab	0.0
OTS206 - 5 dpc	L2210911	ORF1ab	0.0
OTS206 - 5 dpc	L2210911	ORF1ab	0.0
OTS206 - 5 dpc	L2210911	ORF1ab	0.0
OTS206 - 5 dpc	L2210911	ORF1ab	0.0
OTS206 - 5 dpc	L2210911	ORF1ab	0.0
OTS206 - 5 dpc	L2210911	ORF1ab	0.0
OTS206 - 5 dpc	L2210911	ORF1ab	0.0
OTS206 - 5 dpc	L2210911	ORF1ab	0.0
OTS206 - 5 dpc	L2210911	ORF1ab	0.0
OTS206 - 5 dpc	L2210911	ORF1ab	0.0
OTS206 - 5 dpc	L2210911	ORF1ab	0.0
OTS206 - 5 dpc	L2210911	ORF1ab	0.0
OTS206 - 5 dpc	L2210911	ORF1ab	0.0
OTS206 - 5 dpc	L2210911	ORF1ab	0.0
OTS206 - 5 dpc	L2210911	ORF1ab	0.0
OTS206 - 5 dpc	L2210911	ORF1ab	0.0
OTS206 - 5 dpc	L2210911	ORF1ab	0.0
OTS206 - 5 dpc	L2210911	ORF1ab	0.0
OTS206 - 5 dpc	L2210911	ORF1ab	0.0
OTS206 - 5 dpc	L2210911	ORF1ab	0.0
OTS206 - 5 dpc	L2210911	ORF1ab	0.0
OTS206 - 5 dpc	L2210911	ORF1ab	0.0
OTS206 - 5 dpc	L2210911	ORF1ab	0.0
OTS206 - 5 dpc	L2210911	ORF1ab	0.0
OTS206 - 5 dpc	L2210911	ORF1ab	0.40107206
OTS206 - 5 dpc	L2210911	ORF1ab	0.0
OTS206 - 5 dpc	L2210911	ORF1ab	0.0
OTS206 - 5 dpc	L2210911	ORF1ab	0.0
OTS206 - 5 dpc	L2210911	ORF1ab	0.0
OTS206 - 5 dpc	L2210911	ORF1ab	0.0
OTS206 - 5 dpc	L2210911	ORF1ab	0.0
OTS206 - 5 dpc	L2210911	ORF1ab	0.0
OTS206 - 5 dpc	L2210911	ORF1ab	0.0
OTS206 - 5 dpc	L2210911	ORF1ab	0.0
OTS206 - 5 dpc	L2210911	ORF1ab	0.0
OTS206 - 5 dpc	L2210911	ORF1ab	0.0
OTS206 - 5 dpc	L2210911	ORF1ab	0.0
OTS206 - 5 dpc	L2210911	ORF1ab	0.6445881
OTS206 - 5 dpc	L2210911	ORF1ab	11422457
OTS206 - 5 dpc	L2210911	ORF1ab	0.0
OTS206 - 5 dpc	L2210911	ORF1ab	0.0
OTS206 - 5 dpc	L2210911	ORF1ab	0.0
OTS206 - 5 dpc	L2210911	ORF1ab	0.0
OTS206 - 5 dpc	L2210911	ORF1ab	0.0
OTS206 - 5 dpc	L2210911	ORF1ab	0.0
OTS206 - 5 dpc	L2210911	ORF1ab	0.0
OTS206 - 5 dpc	L2210911	ORF1ab	0.0
OTS206 - 5 dpc	L2210911	ORF1ab	0.0
OTS206 - 5 dpc	L2210911	ORF1ab	0.0
OTS206 - 5 dpc	L2210911	ORF1ab	0.0
OTS206 - 5 dpc	L2210911	ORF1ab	0.0
OTS206 - 5 dpc	L2210911	ORF1ab	0.0
OTS206 - 5 dpc	L2210911	ORF1ab	0.0
OTS206 - 5 dpc	L2210911	ORF1ab	0.0
OTS206 - 5 dpc	L2210911	ORF1ab	0.0
OTS206 - 5 dpc	L2210911	ORF1ab	0.0
OTS206 - 5 dpc	L2210911	ORF1ab	0.26708075
OTS206 - 5 dpc	L2210911	ORF1ab	0.0
OTS206 - 5 dpc	L2210911	ORF1ab	0.0
OTS206 - 5 dpc	L2210911	ORF1ab	0.0
OTS206 - 5 dpc	L2210911	ORF1ab	0.0
OTS206 - 5 dpc	L2210911	ORF1ab	0.0
OTS206 - 5 dpc	L2210911	ORF1ab	0.0
OTS206 - 5 dpc	L2210911	ORF1ab	0.0
OTS206 - 5 dpc	L2210911	ORF1ab	0.0
OTS206 - 5 dpc	L2210911	ORF1ab	0.0
OTS206 - 5 dpc	L2210911	ORF1ab	0.0
OTS206 - 5 dpc	L2210911	ORF1ab	0.0
OTS206 - 5 dpc	L2210911	ORF1ab	0.0
OTS206 - 5 dpc	L2210911	ORF1ab	0.0
OTS206 - 5 dpc	L2210911	ORF1ab	0.0
OTS206 - 5 dpc	L2210911	ORF1ab	0.0
OTS206 - 5 dpc	L2210911	ORF1ab	0.0
OTS206 - 5 dpc	L2210911	ORF1ab	0.0
OTS206 - 5 dpc	L2210911	ORF1ab	0.0
OTS206 - 5 dpc	L2210911	ORF1ab	0.0
OTS206 - 5 dpc	L2210911	ORF1ab	0.0
OTS206 - 5 dpc	L2210911	ORF1ab	0.0
OTS206 - 5 dpc	L2210911	ORF1ab	0.0
OTS206 - 5 dpc	L2210911	ORF1ab	0.0
OTS206 - 5 dpc	L2210911	ORF1ab	0.0
OTS206 - 5 dpc	L2210911	ORF1ab	0.0
OTS206 - 5 dpc	L2210911	ORF1ab	0.0
OTS206 - 5 dpc	L2210911	ORF1ab	0.0
OTS206 - 5 dpc	L2210911	ORF1ab	0.0
OTS206 - 5 dpc	L2210911	ORF1ab	0.0
OTS206 - 5 dpc	L2210911	ORF1ab	0.0
OTS206 - 5 dpc	L2210911	ORF1ab	0.0
OTS206 - 5 dpc	L2210911	ORF1ab	0.0
OTS206 - 5 dpc	L2210911	ORF1ab	0.0
OTS206 - 5 dpc	L2210911	ORF1ab	0.0
OTS206 - 5 dpc	L2210911	ORF1ab	0.0
OTS206 - 5 dpc	L2210911	ORF1ab	0.0
OTS206 - 5 dpc	L2210911	ORF1ab	0.0
OTS206 - 5 dpc	L2210911	ORF1ab	0.0
OTS206 - 5 dpc	L2210911	ORF1ab	0.0
OTS206 - 5 dpc	L2210911	ORF1ab	0.0
OTS206 - 5 dpc	L2210911	ORF1ab	0.0
OTS206 - 5 dpc	L2210911	ORF1ab	0.0
OTS206 - 5 dpc	L2210911	ORF1ab	0.6710534
OTS206 - 5 dpc	L2210911	ORF1ab	0.0
OTS206 - 5 dpc	L2210911	ORF1ab	0.0
OTS206 - 5 dpc	L2210911	ORF1ab	0.0
OTS206 - 5 dpc	L2210911	ORF1ab	0.0
OTS206 - 5 dpc	L2210911	ORF1ab	0.0
OTS206 - 5 dpc	L2210911	ORF1ab	0.0
OTS206 - 5 dpc	L2210911	ORF1ab	0.0
OTS206 - 5 dpc	L2210911	ORF1ab	0.0
OTS206 - 5 dpc	L2210911	ORF1ab	0.0
OTS206 - 5 dpc	L2210911	ORF1ab	0.0
OTS206 - 5 dpc	L2210911	ORF1ab	0.9079515
OTS206 - 5 dpc	L2210911	ORF1ab	0.0
OTS206 - 5 dpc	L2210911	ORF1ab	0.0
OTS206 - 5 dpc	L2210911	ORF1ab	0.0
OTS206 - 5 dpc	L2210911	ORF1ab	0.0
OTS206 - 5 dpc	L2210911	ORF1ab	0.0
OTS206 - 5 dpc	L2210911	ORF1ab	0.0
OTS206 - 5 dpc	L2210911	ORF1ab	0.0
OTS206 - 5 dpc	L2210911	ORF1ab	0.0
OTS206 - 5 dpc	L2210911	ORF1ab	0.0
OTS206 - 5 dpc	L2210911	ORF1ab	0.0
OTS206 - 5 dpc	L2210911	ORF1ab	0.0
OTS206 - 5 dpc	L2210911	ORF1ab	0.0
OTS206 - 5 dpc	L2210911	ORF1ab	0.0
OTS206 - 5 dpc	L2210911	ORF1ab	0.0
OTS206 - 5 dpc	L2210911	ORF1ab	0.0
OTS206 - 5 dpc	L2210911	ORF1ab	0.0
OTS206 - 5 dpc	L2210911	ORF1ab	0.0
OTS206 - 5 dpc	L2210911	ORF1ab	0.0
OTS206 - 5 dpc	L2210911	ORF1ab	0.0
OTS206 - 5 dpc	L2210911	ORF1ab	0.0
OTS206 - 5 dpc	L2210911	ORF1ab	0.0
OTS206 - 5 dpc	L2210911	ORF1ab	0.0
OTS206 - 5 dpc	L2210911	ORF1ab	0.0
OTS206 - 5 dpc	L2210911	ORF1ab	0.0
OTS206 - 5 dpc	L2210911	ORF1ab	0.0
OTS206 - 5 dpc	L2210911	ORF1ab	0.0
OTS206 - 5 dpc	L2210911	ORF1ab	0.0
OTS206 - 5 dpc	L2210911	ORF1ab	0.42625177
OTS206 - 5 dpc	L2210911	ORF1ab	0.37416473
OTS206 - 5 dpc	L2210911	ORF1ab	0.0
OTS206 - 5 dpc	L2210911	ORF1ab	0.56688434
OTS206 - 5 dpc	L2210911	ORF1ab	0.0
OTS206 - 5 dpc	L2210911	ORF1ab	0.0
OTS206 - 5 dpc	L2210911	ORF1ab	0.95948553
OTS206 - 5 dpc	L2210911	ORF1ab	0.0
OTS206 - 5 dpc	L2210911	ORF1ab	0.0
OTS206 - 5 dpc	L2210911	ORF1ab	0.0
OTS206 - 5 dpc	L2210911	ORF1ab	0.0
OTS206 - 5 dpc	L2210911	ORF1ab	0.0
OTS206 - 5 dpc	L2210911	ORF1ab	0.0
OTS206 - 5 dpc	L2210911	ORF1ab	0.0
OTS206 - 5 dpc	L2210911	ORF1ab	0.0
OTS206 - 5 dpc	L2210911	ORF1ab	0.0
OTS206 - 5 dpc	L2210911	ORF1ab	0.0
OTS206 - 5 dpc	L2210911	ORF1ab	0.0
OTS206 - 5 dpc	L2210911	ORF1ab	0.0
OTS206 - 5 dpc	L2210911	ORF1ab	0.0
OTS206 - 5 dpc	L2210911	ORF1ab	0.0
OTS206 - 5 dpc	L2210911	ORF1ab	0.0
OTS206 - 5 dpc	L2210911	ORF1ab	0.0
OTS206 - 5 dpc	L2210911	ORF1ab	0.0
OTS206 - 5 dpc	L2210911	ORF1ab	0.6156826
OTS206 - 5 dpc	L2210911	ORF1ab	0.0
OTS206 - 5 dpc	L2210911	ORF1ab	0.0
OTS206 - 5 dpc	L2210911	ORF1ab	0.0
OTS206 - 5 dpc	L2210911	ORF1ab	0.0
OTS206 - 5 dpc	L2210911	ORF1ab	0.0
OTS206 - 5 dpc	L2210911	ORF1ab	0.0
OTS206 - 5 dpc	L2210911	ORF1ab	0.0
OTS206 - 5 dpc	L2210911	ORF1ab	0.0
OTS206 - 5 dpc	L2210911	ORF1ab	0.0
OTS206 - 5 dpc	L2210911	ORF1ab	0.0
OTS206 - 5 dpc	L2210911	ORF1ab	0.0
OTS206 - 5 dpc	L2210911	ORF1ab	0.0
OTS206 - 5 dpc	L2210911	ORF1ab	0.0
OTS206 - 5 dpc	L2210911	ORF1ab	0.0
OTS206 - 5 dpc	L2210911	ORF1ab	0.0
OTS206 - 5 dpc	L2210911	ORF1ab	0.0
OTS206 - 5 dpc	L2210911	ORF1ab	0.87496686
OTS206 - 5 dpc	L2210911	ORF1ab	0.0
OTS206 - 5 dpc	L2210911	ORF1ab	0.0
OTS206 - 5 dpc	L2210911	ORF1ab	0.0
OTS206 - 5 dpc	L2210911	ORF1ab	0.0
OTS206 - 5 dpc	L2210911	ORF1ab	0.0
OTS206 - 5 dpc	L2210911	ORF1ab	0.0
OTS206 - 5 dpc	L2210911	ORF1ab	0.0
OTS206 - 5 dpc	L2210911	ORF1ab	0.0
OTS206 - 5 dpc	L2210911	ORF1ab	0.0
OTS206 - 5 dpc	L2210911	ORF1ab	0.0
OTS206 - 5 dpc	L2210911	ORF1ab	0.0
OTS206 - 5 dpc	L2210911	ORF1ab	0.0
OTS206 - 5 dpc	L2210911	ORF1ab	0.0
OTS206 - 5 dpc	L2210911	ORF1ab	0.0
OTS206 - 5 dpc	L2210911	ORF1ab	0.0
OTS206 - 5 dpc	L2210911	ORF1ab	0.0
OTS206 - 5 dpc	L2210911	ORF1ab	0.0
OTS206 - 5 dpc	L2210911	ORF1ab	0.0
OTS206 - 5 dpc	L2210911	ORF1ab	0.0
OTS206 - 5 dpc	L2210911	ORF1ab	0.0
OTS206 - 5 dpc	L2210911	ORF1ab	0.0
OTS206 - 5 dpc	L2210911	ORF1ab	0.0
OTS206 - 5 dpc	L2210911	ORF1ab	0.0
OTS206 - 5 dpc	L2210911	ORF1ab	0.0
OTS206 - 5 dpc	L2210911	ORF1ab	0.0
OTS206 - 5 dpc	L2210911	ORF1ab	0.0
OTS206 - 5 dpc	L2210911	ORF1ab	0.0
OTS206 - 5 dpc	L2210911	ORF1ab	0.0
OTS206 - 5 dpc	L2210911	ORF1ab	0.0
OTS206 - 5 dpc	L2210911	ORF1ab	0.0
OTS206 - 5 dpc	L2210911	ORF1ab	0.0
OTS206 - 5 dpc	L2210911	ORF1ab	0.0
OTS206 - 5 dpc	L2210911	ORF1ab	0.0
OTS206 - 5 dpc	L2210911	ORF1ab	0.0
OTS206 - 5 dpc	L2210911	ORF1ab	0.0
OTS206 - 5 dpc	L2210911	ORF1ab	0.0
OTS206 - 5 dpc	L2210911	ORF1ab	0.0
OTS206 - 5 dpc	L2210911	ORF1ab	0.0
OTS206 - 5 dpc	L2210911	ORF1ab	0.6561219
OTS206 - 5 dpc	L2210911	ORF1ab	0.0
OTS206 - 5 dpc	L2210911	ORF1ab	0.0
OTS206 - 5 dpc	L2210911	ORF1ab	0.0
OTS206 - 5 dpc	L2210911	ORF1ab	0.88601995
OTS206 - 5 dpc	L2210911	ORF1ab	0.0
OTS206 - 5 dpc	L2210911	ORF1ab	0.0
OTS206 - 5 dpc	L2210911	ORF1ab	0.0
OTS206 - 5 dpc	L2210911	ORF1ab	0.0
OTS206 - 5 dpc	L2210911	ORF1ab	0.0
OTS206 - 5 dpc	L2210911	ORF1ab	10293134
OTS206 - 5 dpc	L2210911	ORF1ab	0.0
OTS206 - 5 dpc	L2210911	ORF1ab	0.0
OTS206 - 5 dpc	L2210911	ORF1ab	0.0
OTS206 - 5 dpc	L2210911	ORF1ab	0.9068617
OTS206 - 5 dpc	L2210911	ORF1ab	0.0
OTS206 - 5 dpc	L2210911	ORF1ab	0.0
OTS206 - 5 dpc	L2210911	ORF1ab	0.0
OTS206 - 5 dpc	L2210911	ORF1ab	0.0
OTS206 - 5 dpc	L2210911	ORF1ab	0.0
OTS206 - 5 dpc	L2210911	ORF1ab	0.0
OTS206 - 5 dpc	L2210911	ORF1ab	0.42250976
OTS206 - 5 dpc	L2210911	ORF1ab	0.0
OTS206 - 5 dpc	L2210911	ORF1ab	0.0
OTS206 - 5 dpc	L2210911	ORF1ab	0.0
OTS206 - 5 dpc	L2210911	ORF1ab	0.0
OTS206 - 5 dpc	L2210911	ORF1ab	0.0
OTS206 - 5 dpc	L2210911	ORF1ab	0.0
OTS206 - 5 dpc	L2210911	ORF1ab	0.0
OTS206 - 5 dpc	L2210911	ORF1ab	0.0
OTS206 - 5 dpc	L2210911	ORF1ab	0.0
OTS206 - 5 dpc	L2210911	ORF1ab	0.0
OTS206 - 5 dpc	L2210911	ORF1ab	0.0
OTS206 - 5 dpc	L2210911	ORF1ab	0.0
OTS206 - 5 dpc	L2210911	ORF1ab	0.0
OTS206 - 5 dpc	L2210911	ORF1ab	0.0
OTS206 - 5 dpc	L2210911	ORF1ab	0.0
OTS206 - 5 dpc	L2210911	ORF1ab	0.0
OTS206 - 5 dpc	L2210911	ORF1ab	0.0
OTS206 - 5 dpc	L2210911	ORF1ab	0.0
OTS206 - 5 dpc	L2210911	ORF1ab	0.0
OTS206 - 5 dpc	L2210911	ORF1ab	0.0
OTS206 - 5 dpc	L2210911	ORF1ab	0.0
OTS206 - 5 dpc	L2210911	ORF1ab	0.0
OTS206 - 5 dpc	L2210911	ORF1ab	0.0
OTS206 - 5 dpc	L2210911	ORF1ab	0.0
OTS206 - 5 dpc	L2210911	ORF1ab	0.0
OTS206 - 5 dpc	L2210911	ORF1ab	0.0
OTS206 - 5 dpc	L2210911	ORF1ab	0.0
OTS206 - 5 dpc	L2210911	ORF1ab	0.0
OTS206 - 5 dpc	L2210911	ORF1ab	0.0
OTS206 - 5 dpc	L2210911	ORF1ab	0.0
OTS206 - 5 dpc	L2210911	ORF1ab	0.0
OTS206 - 5 dpc	L2210911	ORF1ab	0.0
OTS206 - 5 dpc	L2210911	ORF1ab	0.0
OTS206 - 5 dpc	L2210911	ORF1ab	0.0
OTS206 - 5 dpc	L2210911	ORF1ab	0.0
OTS206 - 5 dpc	L2210911	ORF1ab	0.0
OTS206 - 5 dpc	L2210911	ORF1ab	0.0
OTS206 - 5 dpc	L2210911	ORF1ab	0.0
OTS206 - 5 dpc	L2210911	ORF1ab	0.0
OTS206 - 5 dpc	L2210911	ORF1ab	0.0
OTS206 - 5 dpc	L2210911	ORF1ab	0.0
OTS206 - 5 dpc	L2210911	ORF1ab	0.0
OTS206 - 5 dpc	L2210911	ORF1ab	0.0
OTS206 - 5 dpc	L2210911	ORF1ab	0.0
OTS206 - 5 dpc	L2210911	ORF1ab	0.0
OTS206 - 5 dpc	L2210911	ORF1ab	0.0
OTS206 - 5 dpc	L2210911	ORF1ab	0.0
OTS206 - 5 dpc	L2210911	ORF1ab	0.0
OTS206 - 5 dpc	L2210911	ORF1ab	0.0
OTS206 - 5 dpc	L2210911	ORF1ab	0.0
OTS206 - 5 dpc	L2210911	ORF1ab	0.0
OTS206 - 5 dpc	L2210911	ORF1ab	0.0
OTS206 - 5 dpc	L2210911	ORF1ab	0.0
OTS206 - 5 dpc	L2210911	ORF1ab	0.0
OTS206 - 5 dpc	L2210911	ORF1ab	0.0
OTS206 - 5 dpc	L2210911	ORF1ab	0.0
OTS206 - 5 dpc	L2210911	ORF1ab	0.0
OTS206 - 5 dpc	L2210911	ORF1ab	0.0
OTS206 - 5 dpc	L2210911	ORF1ab	0.0
OTS206 - 5 dpc	L2210911	ORF1ab	0.0
OTS206 - 5 dpc	L2210911	ORF1ab	0.0
OTS206 - 5 dpc	L2210911	ORF1ab	0.0
OTS206 - 5 dpc	L2210911	ORF1ab	0.0
OTS206 - 5 dpc	L2210911	ORF1ab	0.0
OTS206 - 5 dpc	L2210911	ORF1ab	0.0
OTS206 - 5 dpc	L2210911	ORF1ab	0.0
OTS206 - 5 dpc	L2210911	ORF1ab	0.0
OTS206 - 5 dpc	L2210911	ORF1ab	0.0
OTS206 - 5 dpc	L2210911	ORF1ab	0.0
OTS206 - 5 dpc	L2210911	ORF1ab	0.6912067
OTS206 - 5 dpc	L2210911	ORF1ab	1531122
OTS206 - 5 dpc	L2210911	ORF1ab	0.0
OTS206 - 5 dpc	L2210911	ORF1ab	0.0
OTS206 - 5 dpc	L2210911	ORF1ab	0.0
OTS206 - 5 dpc	L2210911	ORF1ab	0.0
OTS206 - 5 dpc	L2210911	ORF1ab	0.0
OTS206 - 5 dpc	L2210911	ORF1ab	0.0
OTS206 - 5 dpc	L2210911	ORF1ab	0.0
OTS206 - 5 dpc	L2210911	ORF1ab	0.0
OTS206 - 5 dpc	L2210911	ORF1ab	0.0
OTS206 - 5 dpc	L2210911	ORF1ab	0.0
OTS206 - 5 dpc	L2210911	ORF1ab	0.0
OTS206 - 5 dpc	L2210911	ORF1ab	0.0
OTS206 - 5 dpc	L2210911	ORF1ab	0.0
OTS206 - 5 dpc	L2210911	ORF1ab	0.0
OTS206 - 5 dpc	L2210911	ORF1ab	0.0
OTS206 - 5 dpc	L2210911	ORF1ab	0.0
OTS206 - 5 dpc	L2210911	ORF1ab	0.0
OTS206 - 5 dpc	L2210911	ORF1ab	0.0
OTS206 - 5 dpc	L2210911	ORF1ab	0.0
OTS206 - 5 dpc	L2210911	ORF1ab	0.0
OTS206 - 5 dpc	L2210911	ORF1ab	0.0
OTS206 - 5 dpc	L2210911	ORF1ab	0.0
OTS206 - 5 dpc	L2210911	ORF1ab	0.0
OTS206 - 5 dpc	L2210911	ORF1ab	0.0
OTS206 - 5 dpc	L2210911	ORF1ab	0.0
OTS206 - 5 dpc	L2210911	ORF1ab	0.0
OTS206 - 5 dpc	L2210911	ORF1ab	0.0
OTS206 - 5 dpc	L2210911	ORF1ab	0.0
OTS206 - 5 dpc	L2210911	ORF1ab	0.0
OTS206 - 5 dpc	L2210911	ORF1ab	0.0
OTS206 - 5 dpc	L2210911	ORF1ab	0.0
OTS206 - 5 dpc	L2210911	ORF1ab	0.0
OTS206 - 5 dpc	L2210911	ORF1ab	0.0
OTS206 - 5 dpc	L2210911	ORF1ab	0.0
OTS206 - 5 dpc	L2210911	ORF1ab	0.0
OTS206 - 5 dpc	L2210911	ORF1ab	0.0
OTS206 - 5 dpc	L2210911	ORF1ab	0.0
OTS206 - 5 dpc	L2210911	ORF1ab	0.0
OTS206 - 5 dpc	L2210911	ORF1ab	0.0
OTS206 - 5 dpc	L2210911	ORF1ab	0.0
OTS206 - 5 dpc	L2210911	ORF1ab	0.0
OTS206 - 5 dpc	L2210911	ORF1ab	0.0
OTS206 - 5 dpc	L2210911	ORF1ab	0.0
OTS206 - 5 dpc	L2210911	ORF1ab	0.0
OTS206 - 5 dpc	L2210911	ORF1ab	0.0
OTS206 - 5 dpc	L2210911	ORF1ab	0.0
OTS206 - 5 dpc	L2210911	ORF1ab	0.0
OTS206 - 5 dpc	L2210911	ORF1ab	0.0
OTS206 - 5 dpc	L2210911	ORF1ab	0.0
OTS206 - 5 dpc	L2210911	ORF1ab	0.0
OTS206 - 5 dpc	L2210911	ORF1ab	0.0
OTS206 - 5 dpc	L2210911	ORF1ab	0.0
OTS206 - 5 dpc	L2210911	ORF1ab	0.0
OTS206 - 5 dpc	L2210911	ORF1ab	0.0
OTS206 - 5 dpc	L2210911	ORF1ab	0.0
OTS206 - 5 dpc	L2210911	ORF1ab	0.0
OTS206 - 5 dpc	L2210911	ORF1ab	0.0
OTS206 - 5 dpc	L2210911	ORF1ab	0.7130974
OTS206 - 5 dpc	L2210911	ORF1ab	0.0
OTS206 - 5 dpc	L2210911	ORF1ab	0.0
OTS206 - 5 dpc	L2210911	ORF1ab	0.0
OTS206 - 5 dpc	L2210911	ORF1ab	0.0
OTS206 - 5 dpc	L2210911	ORF1ab	0.0
OTS206 - 5 dpc	L2210911	ORF1ab	0.0
OTS206 - 5 dpc	L2210911	ORF1ab	0.0
OTS206 - 5 dpc	L2210911	ORF1ab	0.0
OTS206 - 5 dpc	L2210911	ORF1ab	0.0
OTS206 - 5 dpc	L2210911	ORF1ab	0.0
OTS206 - 5 dpc	L2210911	ORF1ab	0.0
OTS206 - 5 dpc	L2210911	ORF1ab	0.0
OTS206 - 5 dpc	L2210911	ORF1ab	0.0
OTS206 - 5 dpc	L2210911	ORF1ab	11327751
OTS206 - 5 dpc	L2210911	ORF1ab	0.0
OTS206 - 5 dpc	L2210911	ORF1ab	0.0
OTS206 - 5 dpc	L2210911	ORF1ab	0.0
OTS206 - 5 dpc	L2210911	ORF1ab	0.0
OTS206 - 5 dpc	L2210911	ORF1ab	0.0
OTS206 - 5 dpc	L2210911	ORF1ab	0.0
OTS206 - 5 dpc	L2210911	ORF1ab	0.0
OTS206 - 5 dpc	L2210911	ORF1ab	0.0
OTS206 - 5 dpc	L2210911	ORF1ab	0.0
OTS206 - 5 dpc	L2210911	ORF1ab	0.0
OTS206 - 5 dpc	L2210911	ORF1ab	0.0
OTS206 - 5 dpc	L2210911	ORF1ab	0.0
OTS206 - 5 dpc	L2210911	ORF1ab	0.0
OTS206 - 5 dpc	L2210911	ORF1ab	0.0
OTS206 - 5 dpc	L2210911	ORF1ab	0.0
OTS206 - 5 dpc	L2210911	ORF1ab	0.0
OTS206 - 5 dpc	L2210911	ORF1ab	0.0
OTS206 - 5 dpc	L2210911	ORF1ab	0.0
OTS206 - 5 dpc	L2210911	ORF1ab	0.0
OTS206 - 5 dpc	L2210911	ORF1ab	0.0
OTS206 - 5 dpc	L2210911	ORF1ab	0.0
OTS206 - 5 dpc	L2210911	ORF1ab	0.0
OTS206 - 5 dpc	L2210911	ORF1ab	0.0
OTS206 - 5 dpc	L2210911	ORF1ab	0.0
OTS206 - 5 dpc	L2210911	ORF1ab	0.0
OTS206 - 5 dpc	L2210911	ORF1ab	0.0
OTS206 - 5 dpc	L2210911	ORF1ab	0.0
OTS206 - 5 dpc	L2210911	ORF1ab	0.0
OTS206 - 5 dpc	L2210911	ORF1ab	0.0
OTS206 - 5 dpc	L2210911	ORF1ab	0.0
OTS206 - 5 dpc	L2210911	ORF1ab	0.0
OTS206 - 5 dpc	L2210911	ORF1ab	0.0
OTS206 - 5 dpc	L2210911	ORF1ab	0.0
OTS206 - 5 dpc	L2210911	ORF1ab	0.0
OTS206 - 5 dpc	L2210911	ORF1ab	0.0
OTS206 - 5 dpc	L2210911	ORF1ab	0.0
OTS206 - 5 dpc	L2210911	ORF1ab	0.0
OTS206 - 5 dpc	L2210911	ORF1ab	0.0
OTS206 - 5 dpc	L2210911	ORF1ab	0.0
OTS206 - 5 dpc	L2210911	ORF1ab	0.0
OTS206 - 5 dpc	L2210911	ORF1ab	0.0
OTS206 - 5 dpc	L2210911	ORF1ab	0.0
OTS206 - 5 dpc	L2210911	ORF1ab	0.0
OTS206 - 5 dpc	L2210911	ORF1ab	0.0
OTS206 - 5 dpc	L2210911	ORF1ab	0.0
OTS206 - 5 dpc	L2210911	ORF1ab	0.0
OTS206 - 5 dpc	L2210911	ORF1ab	0.0
OTS206 - 5 dpc	L2210911	ORF1ab	0.0
OTS206 - 5 dpc	L2210911	ORF1ab	0.0
OTS206 - 5 dpc	L2210911	ORF1ab	0.0
OTS206 - 5 dpc	L2210911	ORF1ab	0.0
OTS206 - 5 dpc	L2210911	ORF1ab	0.0
OTS206 - 5 dpc	L2210911	ORF1ab	0.0
OTS206 - 5 dpc	L2210911	ORF1ab	0.0
OTS206 - 5 dpc	L2210911	ORF1ab	0.0
OTS206 - 5 dpc	L2210911	ORF1ab	0.0
OTS206 - 5 dpc	L2210911	ORF1ab	0.0
OTS206 - 5 dpc	L2210911	ORF1ab	0.0
OTS206 - 5 dpc	L2210911	ORF1ab	0.0
OTS206 - 5 dpc	L2210911	ORF1ab	0.5553998
OTS206 - 5 dpc	L2210911	ORF1ab	0.0
OTS206 - 5 dpc	L2210911	ORF1ab	0.0
OTS206 - 5 dpc	L2210911	ORF1ab	0.0
OTS206 - 5 dpc	L2210911	ORF1ab	0.0
OTS206 - 5 dpc	L2210911	ORF1ab	0.0
OTS206 - 5 dpc	L2210911	ORF1ab	0.0
OTS206 - 5 dpc	L2210911	ORF1ab	0.0
OTS206 - 5 dpc	L2210911	ORF1ab	0.0
OTS206 - 5 dpc	L2210911	ORF1ab	0.0
OTS206 - 5 dpc	L2210911	ORF1ab	0.0
OTS206 - 5 dpc	L2210911	ORF1ab	0.0
OTS206 - 5 dpc	L2210911	ORF1ab	0.0
OTS206 - 5 dpc	L2210911	ORF1ab	0.0
OTS206 - 5 dpc	L2210911	ORF1ab	0.0
OTS206 - 5 dpc	L2210911	ORF1ab	0.0
OTS206 - 5 dpc	L2210911	ORF1ab	0.0
OTS206 - 5 dpc	L2210911	ORF1ab	0.0
OTS206 - 5 dpc	L2210911	ORF1ab	0.0
OTS206 - 5 dpc	L2210911	ORF1ab	0.0
OTS206 - 5 dpc	L2210911	ORF1ab	0.0
OTS206 - 5 dpc	L2210911	ORF1ab	0.0
OTS206 - 5 dpc	L2210911	ORF1ab	0.0
OTS206 - 5 dpc	L2210911	ORF1ab	0.0
OTS206 - 5 dpc	L2210911	ORF1ab	0.0
OTS206 - 5 dpc	L2210911	ORF1ab	0.0
OTS206 - 5 dpc	L2210911	ORF1ab	0.0
OTS206 - 5 dpc	L2210911	ORF1ab	0.0
OTS206 - 5 dpc	L2210911	ORF1ab	0.0
OTS206 - 5 dpc	L2210911	ORF1ab	0.0
OTS206 - 5 dpc	L2210911	ORF1ab	0.0
OTS206 - 5 dpc	L2210911	ORF1ab	0.0
OTS206 - 5 dpc	L2210911	ORF1ab	0.0
OTS206 - 5 dpc	L2210911	ORF1ab	0.0
OTS206 - 5 dpc	L2210911	ORF1ab	0.0
OTS206 - 5 dpc	L2210911	ORF1ab	0.0
OTS206 - 5 dpc	L2210911	ORF1ab	0.0
OTS206 - 5 dpc	L2210911	ORF1ab	0.0
OTS206 - 5 dpc	L2210911	ORF1ab	0.0
OTS206 - 5 dpc	L2210911	ORF1ab	0.0
OTS206 - 5 dpc	L2210911	ORF1ab	0.0
OTS206 - 5 dpc	L2210911	ORF1ab	0.0
OTS206 - 5 dpc	L2210911	ORF1ab	0.0
OTS206 - 5 dpc	L2210911	ORF1ab	0.0
OTS206 - 5 dpc	L2210911	ORF1ab	0.0
OTS206 - 5 dpc	L2210911	ORF1ab	0.0
OTS206 - 5 dpc	L2210911	ORF1ab	0.0
OTS206 - 5 dpc	L2210911	ORF1ab	0.0
OTS206 - 5 dpc	L2210911	ORF1ab	0.0
OTS206 - 5 dpc	L2210911	ORF1ab	0.0
OTS206 - 5 dpc	L2210911	ORF1ab	0.0
OTS206 - 5 dpc	L2210911	ORF1ab	0.0
OTS206 - 5 dpc	L2210911	ORF1ab	0.0
OTS206 - 5 dpc	L2210911	ORF1ab	0.0
OTS206 - 5 dpc	L2210911	ORF1ab	0.0
OTS206 - 5 dpc	L2210911	ORF1ab	0.0
OTS206 - 5 dpc	L2210911	ORF1ab	0.0
OTS206 - 5 dpc	L2210911	ORF1ab	0.0
OTS206 - 5 dpc	L2210911	ORF1ab	0.0
OTS206 - 5 dpc	L2210911	ORF1ab	0.0
OTS206 - 5 dpc	L2210911	ORF1ab	0.0
OTS206 - 5 dpc	L2210911	ORF1ab	0.0
OTS206 - 5 dpc	L2210911	ORF1ab	0.0
OTS206 - 5 dpc	L2210911	ORF1ab	0.0
OTS206 - 5 dpc	L2210911	ORF1ab	0.0
OTS206 - 5 dpc	L2210911	ORF1ab	0.0
OTS206 - 5 dpc	L2210911	ORF1ab	0.0
OTS206 - 5 dpc	L2210911	ORF1ab	0.0
OTS206 - 5 dpc	L2210911	ORF1ab	0.0
OTS206 - 5 dpc	L2210911	ORF1ab	0.0
OTS206 - 5 dpc	L2210911	ORF1ab	0.0
OTS206 - 5 dpc	L2210911	ORF1ab	0.0
OTS206 - 5 dpc	L2210911	ORF1ab	0.0
OTS206 - 5 dpc	L2210911	ORF1ab	0.0
OTS206 - 5 dpc	L2210911	ORF1ab	0.0
OTS206 - 5 dpc	L2210911	ORF1ab	11353945
OTS206 - 5 dpc	L2210911	ORF1ab	0.0
OTS206 - 5 dpc	L2210911	ORF1ab	0.0
OTS206 - 5 dpc	L2210911	ORF1ab	0.0
OTS206 - 5 dpc	L2210911	ORF1ab	0.0
OTS206 - 5 dpc	L2210911	ORF1ab	0.0
OTS206 - 5 dpc	L2210911	ORF1ab	0.0
OTS206 - 5 dpc	L2210911	ORF1ab	0.0
OTS206 - 5 dpc	L2210911	ORF1ab	0.0
OTS206 - 5 dpc	L2210911	ORF1ab	0.0
OTS206 - 5 dpc	L2210911	ORF1ab	0.0
OTS206 - 5 dpc	L2210911	ORF1ab	0.0
OTS206 - 5 dpc	L2210911	ORF1ab	0.18714924
OTS206 - 5 dpc	L2210911	ORF1ab	0.0
OTS206 - 5 dpc	L2210911	ORF1ab	0.0
OTS206 - 5 dpc	L2210911	ORF1ab	0.0
OTS206 - 5 dpc	L2210911	ORF1ab	0.0
OTS206 - 5 dpc	L2210911	ORF1ab	0.0
OTS206 - 5 dpc	L2210911	ORF1ab	0.0
OTS206 - 5 dpc	L2210911	ORF1ab	0.0
OTS206 - 5 dpc	L2210911	ORF1ab	0.0
OTS206 - 5 dpc	L2210911	ORF1ab	0.0
OTS206 - 5 dpc	L2210911	ORF1ab	0.0
OTS206 - 5 dpc	L2210911	ORF1ab	0.0
OTS206 - 5 dpc	L2210911	ORF1ab	0.0
OTS206 - 5 dpc	L2210911	ORF1ab	0.0
OTS206 - 5 dpc	L2210911	ORF1ab	0.0
OTS206 - 5 dpc	L2210911	ORF1ab	0.0
OTS206 - 5 dpc	L2210911	ORF1ab	0.0
OTS206 - 5 dpc	L2210911	ORF1ab	0.0
OTS206 - 5 dpc	L2210911	ORF1ab	0.0
OTS206 - 5 dpc	L2210911	ORF1ab	0.0
OTS206 - 5 dpc	L2210911	ORF1ab	0.0
OTS206 - 5 dpc	L2210911	ORF1ab	0.0
OTS206 - 5 dpc	L2210911	ORF1ab	0.0
OTS206 - 5 dpc	L2210911	ORF1ab	0.0
OTS206 - 5 dpc	L2210911	ORF1ab	0.0
OTS206 - 5 dpc	L2210911	ORF1ab	0.0
OTS206 - 5 dpc	L2210911	ORF1ab	0.0
OTS206 - 5 dpc	L2210911	ORF1ab	0.0
OTS206 - 5 dpc	L2210911	ORF1ab	0.0
OTS206 - 5 dpc	L2210911	ORF1ab	0.0
OTS206 - 5 dpc	L2210911	ORF1ab	0.0
OTS206 - 5 dpc	L2210911	ORF1ab	0.0
OTS206 - 5 dpc	L2210911	ORF1ab	0.49626675
OTS206 - 5 dpc	L2210911	ORF1ab	0.0
OTS206 - 5 dpc	L2210911	ORF1ab	0.0
OTS206 - 5 dpc	L2210911	ORF1ab	0.0
OTS206 - 5 dpc	L2210911	ORF1ab	0.0
OTS206 - 5 dpc	L2210911	ORF1ab	0.0
OTS206 - 5 dpc	L2210911	ORF1ab	0.0
OTS206 - 5 dpc	L2210911	ORF1ab	0.0
OTS206 - 5 dpc	L2210911	ORF1ab	0.0
OTS206 - 5 dpc	L2210911	ORF1ab	0.33142635
OTS206 - 5 dpc	L2210911	ORF1ab	0.0
OTS206 - 5 dpc	L2210911	ORF1ab	0.0
OTS206 - 5 dpc	L2210911	ORF1ab	0.0
OTS206 - 5 dpc	L2210911	ORF1ab	0.0
OTS206 - 5 dpc	L2210911	ORF1ab	0.0
OTS206 - 5 dpc	L2210911	ORF1ab	0.0
OTS206 - 5 dpc	L2210911	ORF1ab	0.0
OTS206 - 5 dpc	L2210911	ORF1ab	0.0
OTS206 - 5 dpc	L2210911	ORF1ab	0.1779944
OTS206 - 5 dpc	L2210911	ORF1ab	0.0
OTS206 - 5 dpc	L2210911	ORF1ab	0.0
OTS206 - 5 dpc	L2210911	ORF1ab	0.0
OTS206 - 5 dpc	L2210911	ORF1ab	0.0
OTS206 - 5 dpc	L2210911	ORF1ab	0.0
OTS206 - 5 dpc	L2210911	ORF1ab	0.0
OTS206 - 5 dpc	L2210911	ORF1ab	0.0
OTS206 - 5 dpc	L2210911	ORF1ab	0.0
OTS206 - 5 dpc	L2210911	ORF1ab	0.0
OTS206 - 5 dpc	L2210911	ORF1ab	0.0
OTS206 - 5 dpc	L2210911	ORF1ab	0.0
OTS206 - 5 dpc	L2210911	ORF1ab	0.0
OTS206 - 5 dpc	L2210911	ORF1ab	0.0
OTS206 - 5 dpc	L2210911	ORF1ab	0.0
OTS206 - 5 dpc	L2210911	ORF1ab	0.0
OTS206 - 5 dpc	L2210911	ORF1ab	0.0
OTS206 - 5 dpc	L2210911	ORF1ab	0.0
OTS206 - 5 dpc	L2210911	ORF1ab	0.95536494
OTS206 - 5 dpc	L2210911	ORF1ab	0.0
OTS206 - 5 dpc	L2210911	ORF1ab	0.0
OTS206 - 5 dpc	L2210911	ORF1ab	0.0
OTS206 - 5 dpc	L2210911	ORF1ab	0.0
OTS206 - 5 dpc	L2210911	ORF1ab	0.0
OTS206 - 5 dpc	L2210911	ORF1ab	0.0
OTS206 - 5 dpc	L2210911	ORF1ab	0.0
OTS206 - 5 dpc	L2210911	ORF1ab	0.0
OTS206 - 5 dpc	L2210911	ORF1ab	0.0
OTS206 - 5 dpc	L2210911	ORF1ab	0.0
OTS206 - 5 dpc	L2210911	ORF1ab	0.0
OTS206 - 5 dpc	L2210911	ORF1ab	0.0
OTS206 - 5 dpc	L2210911	ORF1ab	0.0
OTS206 - 5 dpc	L2210911	ORF1ab	0.0
OTS206 - 5 dpc	L2210911	ORF1ab	0.0
OTS206 - 5 dpc	L2210911	ORF1ab	0.0
OTS206 - 5 dpc	L2210911	ORF1ab	0.0
OTS206 - 5 dpc	L2210911	ORF1ab	0.0
OTS206 - 5 dpc	L2210911	ORF1ab	0.0
OTS206 - 5 dpc	L2210911	ORF1ab	0.0
OTS206 - 5 dpc	L2210911	ORF1ab	0.0
OTS206 - 5 dpc	L2210911	ORF1ab	0.0
OTS206 - 5 dpc	L2210911	ORF1ab	0.0
OTS206 - 5 dpc	L2210911	ORF1ab	0.0
OTS206 - 5 dpc	L2210911	ORF1ab	0.0
OTS206 - 5 dpc	L2210911	ORF1ab	0.0
OTS206 - 5 dpc	L2210911	ORF1ab	0.0
OTS206 - 5 dpc	L2210911	ORF1ab	0.0
OTS206 - 5 dpc	L2210911	ORF1ab	0.0
OTS206 - 5 dpc	L2210911	ORF1ab	0.0
OTS206 - 5 dpc	L2210911	ORF1ab	0.0
OTS206 - 5 dpc	L2210911	ORF1ab	0.0
OTS206 - 5 dpc	L2210911	ORF1ab	0.0
OTS206 - 5 dpc	L2210911	ORF1ab	0.0
OTS206 - 5 dpc	L2210911	ORF1ab	0.0
OTS206 - 5 dpc	L2210911	ORF1ab	0.22222693
OTS206 - 5 dpc	L2210911	ORF1ab	0.0
OTS206 - 5 dpc	L2210911	ORF1ab	0.0
OTS206 - 5 dpc	L2210911	ORF1ab	0.0
OTS206 - 5 dpc	L2210911	ORF1ab	0.0
OTS206 - 5 dpc	L2210911	ORF1ab	0.0
OTS206 - 5 dpc	L2210911	ORF1ab	0.0
OTS206 - 5 dpc	L2210911	ORF1ab	0.0
OTS206 - 5 dpc	L2210911	ORF1ab	0.0
OTS206 - 5 dpc	L2210911	ORF1ab	0.0
OTS206 - 5 dpc	L2210911	ORF1ab	0.0
OTS206 - 5 dpc	L2210911	ORF1ab	0.0
OTS206 - 5 dpc	L2210911	ORF1ab	0.0
OTS206 - 5 dpc	L2210911	ORF1ab	0.0
OTS206 - 5 dpc	L2210911	ORF1ab	0.0
OTS206 - 5 dpc	L2210911	ORF1ab	0.0
OTS206 - 5 dpc	L2210911	ORF1ab	0.0
OTS206 - 5 dpc	L2210911	ORF1ab	0.0
OTS206 - 5 dpc	L2210911	ORF1ab	0.0
OTS206 - 5 dpc	L2210911	ORF1ab	0.77678263
OTS206 - 5 dpc	L2210911	ORF1ab	0.0
OTS206 - 5 dpc	L2210911	ORF1ab	0.0
OTS206 - 5 dpc	L2210911	ORF1ab	0.0
OTS206 - 5 dpc	L2210911	ORF1ab	0.0
OTS206 - 5 dpc	L2210911	ORF1ab	0.0
OTS206 - 5 dpc	L2210911	ORF1ab	0.0
OTS206 - 5 dpc	L2210911	ORF1ab	0.0
OTS206 - 5 dpc	L2210911	ORF1ab	0.0
OTS206 - 5 dpc	L2210911	ORF1ab	0.0
OTS206 - 5 dpc	L2210911	ORF1ab	0.0
OTS206 - 5 dpc	L2210911	ORF1ab	0.0
OTS206 - 5 dpc	L2210911	ORF1ab	0.0
OTS206 - 5 dpc	L2210911	ORF1ab	0.0
OTS206 - 5 dpc	L2210911	ORF1ab	0.0
OTS206 - 5 dpc	L2210911	ORF1ab	0.0
OTS206 - 5 dpc	L2210911	ORF1ab	0.0
OTS206 - 5 dpc	L2210911	ORF1ab	0.0
OTS206 - 5 dpc	L2210911	ORF1ab	0.0
OTS206 - 5 dpc	L2210911	ORF1ab	0.0
OTS206 - 5 dpc	L2210911	ORF1ab	0.0
OTS206 - 5 dpc	L2210911	ORF1ab	0.0
OTS206 - 5 dpc	L2210911	ORF1ab	0.0
OTS206 - 5 dpc	L2210911	ORF1ab	0.0
OTS206 - 5 dpc	L2210911	ORF1ab	0.0
OTS206 - 5 dpc	L2210911	ORF1ab	0.0
OTS206 - 5 dpc	L2210911	ORF1ab	0.0
OTS206 - 5 dpc	L2210911	ORF1ab	0.0
OTS206 - 5 dpc	L2210911	ORF1ab	0.0
OTS206 - 5 dpc	L2210911	ORF1ab	0.0
OTS206 - 5 dpc	L2210911	ORF1ab	0.0
OTS206 - 5 dpc	L2210911	ORF1ab	0.0
OTS206 - 5 dpc	L2210911	ORF1ab	0.0
OTS206 - 5 dpc	L2210911	ORF1ab	0.0
OTS206 - 5 dpc	L2210911	ORF1ab	0.0
OTS206 - 5 dpc	L2210911	ORF1ab	0.0
OTS206 - 5 dpc	L2210911	ORF1ab	0.0
OTS206 - 5 dpc	L2210911	ORF1ab	0.0
OTS206 - 5 dpc	L2210911	ORF1ab	0.0
OTS206 - 5 dpc	L2210911	ORF1ab	0.0
OTS206 - 5 dpc	L2210911	ORF1ab	0.0
OTS206 - 5 dpc	L2210911	ORF1ab	0.0
OTS206 - 5 dpc	L2210911	ORF1ab	0.0
OTS206 - 5 dpc	L2210911	ORF1ab	0.0
OTS206 - 5 dpc	L2210911	ORF1ab	0.0
OTS206 - 5 dpc	L2210911	ORF1ab	0.0
OTS206 - 5 dpc	L2210911	ORF1ab	0.0
OTS206 - 5 dpc	L2210911	ORF1ab	0.0
OTS206 - 5 dpc	L2210911	ORF1ab	0.0
OTS206 - 5 dpc	L2210911	ORF1ab	0.0
OTS206 - 5 dpc	L2210911	ORF1ab	0.0
OTS206 - 5 dpc	L2210911	ORF1ab	0.0
OTS206 - 5 dpc	L2210911	ORF1ab	0.66387725
OTS206 - 5 dpc	L2210911	ORF1ab	0.0
OTS206 - 5 dpc	L2210911	ORF1ab	0.0
OTS206 - 5 dpc	L2210911	ORF1ab	0.0
OTS206 - 5 dpc	L2210911	ORF1ab	0.40682822
OTS206 - 5 dpc	L2210911	ORF1ab	0.0
OTS206 - 5 dpc	L2210911	ORF1ab	0.0
OTS206 - 5 dpc	L2210911	ORF1ab	0.0
OTS206 - 5 dpc	L2210911	ORF1ab	0.0
OTS206 - 5 dpc	L2210911	ORF1ab	0.0
OTS206 - 5 dpc	L2210911	ORF1ab	0.0
OTS206 - 5 dpc	L2210911	ORF1ab	0.0
OTS206 - 5 dpc	L2210911	ORF1ab	0.0
OTS206 - 5 dpc	L2210911	ORF1ab	0.0
OTS206 - 5 dpc	L2210911	ORF1ab	0.0
OTS206 - 5 dpc	L2210911	ORF1ab	0.0
OTS206 - 5 dpc	L2210911	ORF1ab	0.0
OTS206 - 5 dpc	L2210911	ORF1ab	0.0
OTS206 - 5 dpc	L2210911	ORF1ab	0.0
OTS206 - 5 dpc	L2210911	ORF1ab	0.0
OTS206 - 5 dpc	L2210911	ORF1ab	0.0
OTS206 - 5 dpc	L2210911	ORF1ab	0.43195364
OTS206 - 5 dpc	L2210911	ORF1ab	0.0
OTS206 - 5 dpc	L2210911	ORF1ab	0.0
OTS206 - 5 dpc	L2210911	ORF1ab	0.0
OTS206 - 5 dpc	L2210911	ORF1ab	0.0
OTS206 - 5 dpc	L2210911	ORF1ab	0.0
OTS206 - 5 dpc	L2210911	ORF1ab	0.0
OTS206 - 5 dpc	L2210911	ORF1ab	0.0
OTS206 - 5 dpc	L2210911	ORF1ab	0.0
OTS206 - 5 dpc	L2210911	ORF1ab	0.0
OTS206 - 5 dpc	L2210911	ORF1ab	0.0
OTS206 - 5 dpc	L2210911	ORF1ab	0.0
OTS206 - 5 dpc	L2210911	ORF1ab	0.0
OTS206 - 5 dpc	L2210911	ORF1ab	0.0
OTS206 - 5 dpc	L2210911	ORF1ab	0.0
OTS206 - 5 dpc	L2210911	ORF1ab	0.0
OTS206 - 5 dpc	L2210911	ORF1ab	0.0
OTS206 - 5 dpc	L2210911	ORF1ab	0.0
OTS206 - 5 dpc	L2210911	ORF1ab	0.0
OTS206 - 5 dpc	L2210911	ORF1ab	0.0
OTS206 - 5 dpc	L2210911	ORF1ab	0.0
OTS206 - 5 dpc	L2210911	ORF1ab	0.0
OTS206 - 5 dpc	L2210911	ORF1ab	0.0
OTS206 - 5 dpc	L2210911	ORF1ab	0.0
OTS206 - 5 dpc	L2210911	ORF1ab	0.0
OTS206 - 5 dpc	L2210911	ORF1ab	0.0
OTS206 - 5 dpc	L2210911	ORF1ab	0.0
OTS206 - 5 dpc	L2210911	ORF1ab	0.0
OTS206 - 5 dpc	L2210911	ORF1ab	0.0
OTS206 - 5 dpc	L2210911	ORF1ab	0.0
OTS206 - 5 dpc	L2210911	ORF1ab	0.0
OTS206 - 5 dpc	L2210911	ORF1ab	0.0
OTS206 - 5 dpc	L2210911	ORF1ab	0.0
OTS206 - 5 dpc	L2210911	ORF1ab	0.0
OTS206 - 5 dpc	L2210911	ORF1ab	0.0
OTS206 - 5 dpc	L2210911	ORF1ab	0.0
OTS206 - 5 dpc	L2210911	ORF1ab	0.0
OTS206 - 5 dpc	L2210911	ORF1ab	0.0
OTS206 - 5 dpc	L2210911	ORF1ab	0.0
OTS206 - 5 dpc	L2210911	ORF1ab	0.0
OTS206 - 5 dpc	L2210911	ORF1ab	0.0
OTS206 - 5 dpc	L2210911	ORF1ab	0.0
OTS206 - 5 dpc	L2210911	ORF1ab	0.0
OTS206 - 5 dpc	L2210911	ORF1ab	0.0
OTS206 - 5 dpc	L2210911	ORF1ab	0.0
OTS206 - 5 dpc	L2210911	ORF1ab	0.0
OTS206 - 5 dpc	L2210911	ORF1ab	0.0
OTS206 - 5 dpc	L2210911	ORF1ab	0.0
OTS206 - 5 dpc	L2210911	ORF1ab	0.0
OTS206 - 5 dpc	L2210911	ORF1ab	0.0
OTS206 - 5 dpc	L2210911	ORF1ab	0.0
OTS206 - 5 dpc	L2210911	ORF1ab	0.0
OTS206 - 5 dpc	L2210911	ORF1ab	0.0
OTS206 - 5 dpc	L2210911	ORF1ab	0.0
OTS206 - 5 dpc	L2210911	ORF1ab	0.0
OTS206 - 5 dpc	L2210911	ORF1ab	0.0
OTS206 - 5 dpc	L2210911	ORF1ab	0.0
OTS206 - 5 dpc	L2210911	ORF1ab	0.0
OTS206 - 5 dpc	L2210911	ORF1ab	0.0
OTS206 - 5 dpc	L2210911	ORF1ab	0.0
OTS206 - 5 dpc	L2210911	ORF1ab	0.0
OTS206 - 5 dpc	L2210911	ORF1ab	0.0
OTS206 - 5 dpc	L2210911	ORF1ab	0.0
OTS206 - 5 dpc	L2210911	ORF1ab	0.0
OTS206 - 5 dpc	L2210911	ORF1ab	0.0
OTS206 - 5 dpc	L2210911	ORF1ab	0.0
OTS206 - 5 dpc	L2210911	ORF1ab	0.0
OTS206 - 5 dpc	L2210911	ORF1ab	0.0
OTS206 - 5 dpc	L2210911	ORF1ab	0.0
OTS206 - 5 dpc	L2210911	ORF1ab	0.0
OTS206 - 5 dpc	L2210911	ORF1ab	0.0
OTS206 - 5 dpc	L2210911	ORF1ab	0.0
OTS206 - 5 dpc	L2210911	ORF1ab	0.2073887
OTS206 - 5 dpc	L2210911	ORF1ab	0.0
OTS206 - 5 dpc	L2210911	ORF1ab	0.0
OTS206 - 5 dpc	L2210911	ORF1ab	0.0
OTS206 - 5 dpc	L2210911	ORF1ab	0.0
OTS206 - 5 dpc	L2210911	ORF1ab	0.45343137
OTS206 - 5 dpc	L2210911	ORF1ab	0.0
OTS206 - 5 dpc	L2210911	ORF1ab	0.0
OTS206 - 5 dpc	L2210911	ORF1ab	0.3975429
OTS206 - 5 dpc	L2210911	ORF1ab	0.0
OTS206 - 5 dpc	L2210911	ORF1ab	0.0
OTS206 - 5 dpc	L2210911	ORF1ab	0.0
OTS206 - 5 dpc	L2210911	ORF1ab	0.0
OTS206 - 5 dpc	L2210911	ORF1ab	0.0
OTS206 - 5 dpc	L2210911	ORF1ab	0.0
OTS206 - 5 dpc	L2210911	ORF1ab	0.0
OTS206 - 5 dpc	L2210911	ORF1ab	0.0
OTS206 - 5 dpc	L2210911	ORF1ab	0.0
OTS206 - 5 dpc	L2210911	ORF1ab	0.0
OTS206 - 5 dpc	L2210911	ORF1ab	0.0
OTS206 - 5 dpc	L2210911	ORF1ab	0.0
OTS206 - 5 dpc	L2210911	ORF1ab	0.0
OTS206 - 5 dpc	L2210911	ORF1ab	0.0
OTS206 - 5 dpc	L2210911	ORF1ab	0.0
OTS206 - 5 dpc	L2210911	ORF1ab	0.0
OTS206 - 5 dpc	L2210911	ORF1ab	0.0
OTS206 - 5 dpc	L2210911	ORF1ab	0.0
OTS206 - 5 dpc	L2210911	ORF1ab	0.0
OTS206 - 5 dpc	L2210911	ORF1ab	0.0
OTS206 - 5 dpc	L2210911	ORF1ab	0.0
OTS206 - 5 dpc	L2210911	ORF1ab	0.0
OTS206 - 5 dpc	L2210911	ORF1ab	0.0
OTS206 - 5 dpc	L2210911	ORF1ab	0.0
OTS206 - 5 dpc	L2210911	ORF1ab	0.0
OTS206 - 5 dpc	L2210911	ORF1ab	0.0
OTS206 - 5 dpc	L2210911	ORF1ab	0.0
OTS206 - 5 dpc	L2210911	ORF1ab	0.0
OTS206 - 5 dpc	L2210911	ORF1ab	0.0
OTS206 - 5 dpc	L2210911	ORF1ab	0.0
OTS206 - 5 dpc	L2210911	ORF1ab	0.0
OTS206 - 5 dpc	L2210911	ORF1ab	0.0
OTS206 - 5 dpc	L2210911	ORF1ab	0.0
OTS206 - 5 dpc	L2210911	ORF1ab	0.5832399
OTS206 - 5 dpc	L2210911	ORF1ab	0.0
OTS206 - 5 dpc	L2210911	ORF1ab	0.3920409
OTS206 - 5 dpc	L2210911	ORF1ab	0.0
OTS206 - 5 dpc	L2210911	ORF1ab	0.0
OTS206 - 5 dpc	L2210911	ORF1ab	0.0
OTS206 - 5 dpc	L2210911	ORF1ab	0.0
OTS206 - 5 dpc	L2210911	ORF1ab	0.0
OTS206 - 5 dpc	L2210911	ORF1ab	0.0
OTS206 - 5 dpc	L2210911	ORF1ab	0.0
OTS206 - 5 dpc	L2210911	ORF1ab	0.0
OTS206 - 5 dpc	L2210911	ORF1ab	0.0
OTS206 - 5 dpc	L2210911	ORF1ab	0.0
OTS206 - 5 dpc	L2210911	ORF1ab	0.0
OTS206 - 5 dpc	L2210911	ORF1ab	0.0
OTS206 - 5 dpc	L2210911	ORF1ab	0.0
OTS206 - 5 dpc	L2210911	ORF1ab	0.0
OTS206 - 5 dpc	L2210911	ORF1ab	0.0
OTS206 - 5 dpc	L2210911	ORF1ab	0.0
OTS206 - 5 dpc	L2210911	ORF1ab	0.0
OTS206 - 5 dpc	L2210911	ORF1ab	0.0
OTS206 - 5 dpc	L2210911	ORF1ab	0.0
OTS206 - 5 dpc	L2210911	ORF1ab	0.0
OTS206 - 5 dpc	L2210911	ORF1ab	0.0
OTS206 - 5 dpc	L2210911	ORF1ab	0.0
OTS206 - 5 dpc	L2210911	ORF1ab	0.0
OTS206 - 5 dpc	L2210911	ORF1ab	0.0
OTS206 - 5 dpc	L2210911	ORF1ab	0.0
OTS206 - 5 dpc	L2210911	ORF1ab	0.0
OTS206 - 5 dpc	L2210911	ORF1ab	0.0
OTS206 - 5 dpc	L2210911	ORF1ab	0.0
OTS206 - 5 dpc	L2210911	ORF1ab	0.0
OTS206 - 5 dpc	L2210911	ORF1ab	0.55748016
OTS206 - 5 dpc	L2210911	ORF1ab	0.0
OTS206 - 5 dpc	L2210911	ORF1ab	0.0
OTS206 - 5 dpc	L2210911	ORF1ab	0.0
OTS206 - 5 dpc	L2210911	ORF1ab	0.0
OTS206 - 5 dpc	L2210911	ORF1ab	0.0
OTS206 - 5 dpc	L2210911	ORF1ab	0.0
OTS206 - 5 dpc	L2210911	ORF1ab	0.0
OTS206 - 5 dpc	L2210911	ORF1ab	0.0
OTS206 - 5 dpc	L2210911	ORF1ab	0.0
OTS206 - 5 dpc	L2210911	ORF1ab	0.0
OTS206 - 5 dpc	L2210911	ORF1ab	0.0
OTS206 - 5 dpc	L2210911	ORF1ab	0.0
OTS206 - 5 dpc	L2210911	ORF1ab	0.0
OTS206 - 5 dpc	L2210911	ORF1ab	0.7383077
OTS206 - 5 dpc	L2210911	ORF1ab	0.0
OTS206 - 5 dpc	L2210911	ORF1ab	0.0
OTS206 - 5 dpc	L2210911	ORF1ab	0.4216652
OTS206 - 5 dpc	L2210911	ORF1ab	0.0
OTS206 - 5 dpc	L2210911	ORF1ab	0.0
OTS206 - 5 dpc	L2210911	ORF1ab	0.0
OTS206 - 5 dpc	L2210911	ORF1ab	0.0
OTS206 - 5 dpc	L2210911	ORF1ab	0.0
OTS206 - 5 dpc	L2210911	ORF1ab	0.0
OTS206 - 5 dpc	L2210911	ORF1ab	0.0
OTS206 - 5 dpc	L2210911	ORF1ab	0.0
OTS206 - 5 dpc	L2210911	ORF1ab	0.8755275
OTS206 - 5 dpc	L2210911	ORF1ab	0.27656925
OTS206 - 5 dpc	L2210911	ORF1ab	0.0
OTS206 - 5 dpc	L2210911	ORF1ab	0.0
OTS206 - 5 dpc	L2210911	ORF1ab	0.0
OTS206 - 5 dpc	L2210911	ORF1ab	0.0
OTS206 - 5 dpc	L2210911	ORF1ab	0.59079003
OTS206 - 5 dpc	L2210911	ORF1ab	0.0
OTS206 - 5 dpc	L2210911	ORF1ab	0.0
OTS206 - 5 dpc	L2210911	ORF1ab	0.0
OTS206 - 5 dpc	L2210911	ORF1ab	0.0
OTS206 - 5 dpc	L2210911	ORF1ab	0.0
OTS206 - 5 dpc	L2210911	ORF1ab	0.0
OTS206 - 5 dpc	L2210911	ORF1ab	0.0
OTS206 - 5 dpc	L2210911	ORF1ab	0.0
OTS206 - 5 dpc	L2210911	ORF1ab	0.0
OTS206 - 5 dpc	L2210911	ORF1ab	0.0
OTS206 - 5 dpc	L2210911	ORF1ab	0.0
OTS206 - 5 dpc	L2210911	ORF1ab	0.0
OTS206 - 5 dpc	L2210911	ORF1ab	0.0
OTS206 - 5 dpc	L2210911	ORF1ab	0.0
OTS206 - 5 dpc	L2210911	ORF1ab	29270887
OTS206 - 5 dpc	L2210911	ORF1ab	0.0
OTS206 - 5 dpc	L2210911	ORF1ab	0.0
OTS206 - 5 dpc	L2210911	ORF1ab	0.0
OTS206 - 5 dpc	L2210911	ORF1ab	0.0
OTS206 - 5 dpc	L2210911	ORF1ab	0.0
OTS206 - 5 dpc	L2210911	ORF1ab	0.0
OTS206 - 5 dpc	L2210911	ORF1ab	0.0
OTS206 - 5 dpc	L2210911	ORF1ab	0.0
OTS206 - 5 dpc	L2210911	ORF1ab	0.0
OTS206 - 5 dpc	L2210911	ORF1ab	0.0
OTS206 - 5 dpc	L2210911	ORF1ab	0.0
OTS206 - 5 dpc	L2210911	ORF1ab	0.46204162
OTS206 - 5 dpc	L2210911	ORF1ab	0.0
OTS206 - 5 dpc	L2210911	ORF1ab	0.0
OTS206 - 5 dpc	L2210911	ORF1ab	0.0
OTS206 - 5 dpc	L2210911	ORF1ab	0.0
OTS206 - 5 dpc	L2210911	ORF1ab	0.0
OTS206 - 5 dpc	L2210911	ORF1ab	0.0
OTS206 - 5 dpc	L2210911	ORF1ab	0.0
OTS206 - 5 dpc	L2210911	ORF1ab	0.0
OTS206 - 5 dpc	L2210911	ORF1ab	0.4300531
OTS206 - 5 dpc	L2210911	ORF1ab	0.0
OTS206 - 5 dpc	L2210911	ORF1ab	0.0
OTS206 - 5 dpc	L2210911	ORF1ab	0.0
OTS206 - 5 dpc	L2210911	ORF1ab	0.0
OTS206 - 5 dpc	L2210911	ORF1ab	0.0
OTS206 - 5 dpc	L2210911	ORF1ab	0.0
OTS206 - 5 dpc	L2210911	ORF1ab	0.0
OTS206 - 5 dpc	L2210911	ORF1ab	0.0
OTS206 - 5 dpc	L2210911	ORF1ab	0.0
OTS206 - 5 dpc	L2210911	ORF1ab	0.0
OTS206 - 5 dpc	L2210911	ORF1ab	0.0
OTS206 - 5 dpc	L2210911	ORF1ab	0.0
OTS206 - 5 dpc	L2210911	ORF1ab	0.0
OTS206 - 5 dpc	L2210911	ORF1ab	0.0
OTS206 - 5 dpc	L2210911	ORF1ab	0.0
OTS206 - 5 dpc	L2210911	ORF1ab	0.0
OTS206 - 5 dpc	L2210911	ORF1ab	0.0
OTS206 - 5 dpc	L2210911	ORF1ab	0.0
OTS206 - 5 dpc	L2210911	ORF1ab	0.0
OTS206 - 5 dpc	L2210911	ORF1ab	0.0
OTS206 - 5 dpc	L2210911	ORF1ab	0.0
OTS206 - 5 dpc	L2210911	ORF1ab	0.0
OTS206 - 5 dpc	L2210911	ORF1ab	0.0
OTS206 - 5 dpc	L2210911	ORF1ab	0.0
OTS206 - 5 dpc	L2210911	ORF1ab	0.0
OTS206 - 5 dpc	L2210911	ORF1ab	0.0
OTS206 - 5 dpc	L2210911	ORF1ab	0.0
OTS206 - 5 dpc	L2210911	ORF1ab	0.0
OTS206 - 5 dpc	L2210911	ORF1ab	0.0
OTS206 - 5 dpc	L2210911	ORF1ab	0.0
OTS206 - 5 dpc	L2210911	ORF1ab	0.0
OTS206 - 5 dpc	L2210911	ORF1ab	0.0
OTS206 - 5 dpc	L2210911	ORF1ab	0.0
OTS206 - 5 dpc	L2210911	ORF1ab	0.0
OTS206 - 5 dpc	L2210911	ORF1ab	0.0
OTS206 - 5 dpc	L2210911	ORF1ab	0.0
OTS206 - 5 dpc	L2210911	ORF1ab	0.0
OTS206 - 5 dpc	L2210911	ORF1ab	0.0
OTS206 - 5 dpc	L2210911	ORF1ab	0.0
OTS206 - 5 dpc	L2210911	ORF1ab	0.5917624
OTS206 - 5 dpc	L2210911	ORF1ab	0.0
OTS206 - 5 dpc	L2210911	ORF1ab	0.0
OTS206 - 5 dpc	L2210911	ORF1ab	0.0
OTS206 - 5 dpc	L2210911	ORF1ab	0.0
OTS206 - 5 dpc	L2210911	ORF1ab	0.0
OTS206 - 5 dpc	L2210911	ORF1ab	0.0
OTS206 - 5 dpc	L2210911	ORF1ab	0.0
OTS206 - 5 dpc	L2210911	ORF1ab	0.0
OTS206 - 5 dpc	L2210911	ORF1ab	0.506696
OTS206 - 5 dpc	L2210911	ORF1ab	0.0
OTS206 - 5 dpc	L2210911	ORF1ab	0.0
OTS206 - 5 dpc	L2210911	ORF1ab	0.44775814
OTS206 - 5 dpc	L2210911	ORF1ab	0.0
OTS206 - 5 dpc	L2210911	ORF1ab	0.0
OTS206 - 5 dpc	L2210911	ORF1ab	0.0
OTS206 - 5 dpc	L2210911	ORF1ab	0.0
OTS206 - 5 dpc	L2210911	ORF1ab	0.0
OTS206 - 5 dpc	L2210911	ORF1ab	0.0
OTS206 - 5 dpc	L2210911	ORF1ab	0.0
OTS206 - 5 dpc	L2210911	ORF1ab	0.0
OTS206 - 5 dpc	L2210911	ORF1ab	0.89650834
OTS206 - 5 dpc	L2210911	ORF1ab	0.0
OTS206 - 5 dpc	L2210911	ORF1ab	0.0
OTS206 - 5 dpc	L2210911	ORF1ab	0.0
OTS206 - 5 dpc	L2210911	ORF1ab	0.0
OTS206 - 5 dpc	L2210911	ORF1ab	0.0
OTS206 - 5 dpc	L2210911	ORF1ab	0.0
OTS206 - 5 dpc	L2210911	ORF1ab	0.0
OTS206 - 5 dpc	L2210911	ORF1ab	0.0
OTS206 - 5 dpc	L2210911	ORF1ab	0.0
OTS206 - 5 dpc	L2210911	ORF1ab	0.0
OTS206 - 5 dpc	L2210911	ORF1ab	0.0
OTS206 - 5 dpc	L2210911	ORF1ab	0.0
OTS206 - 5 dpc	L2210911	ORF1ab	0.0
OTS206 - 5 dpc	L2210911	ORF1ab	0.0
OTS206 - 5 dpc	L2210911	ORF1ab	0.0
OTS206 - 5 dpc	L2210911	ORF1ab	0.0
OTS206 - 5 dpc	L2210911	ORF1ab	0.0
OTS206 - 5 dpc	L2210911	ORF1ab	0.0
OTS206 - 5 dpc	L2210911	ORF1ab	0.0
OTS206 - 5 dpc	L2210911	ORF1ab	0.0
OTS206 - 5 dpc	L2210911	ORF1ab	0.0
OTS206 - 5 dpc	L2210911	ORF1ab	0.0
OTS206 - 5 dpc	L2210911	ORF1ab	0.0
OTS206 - 5 dpc	L2210911	ORF1ab	0.0
OTS206 - 5 dpc	L2210911	ORF1ab	0.0
OTS206 - 5 dpc	L2210911	ORF1ab	0.0
OTS206 - 5 dpc	L2210911	ORF1ab	0.0
OTS206 - 5 dpc	L2210911	ORF1ab	0.0
OTS206 - 5 dpc	L2210911	ORF1ab	0.44952017
OTS206 - 5 dpc	L2210911	ORF1ab	0.0
OTS206 - 5 dpc	L2210911	ORF1ab	0.0
OTS206 - 5 dpc	L2210911	ORF1ab	0.0
OTS206 - 5 dpc	L2210911	ORF1ab	0.0
OTS206 - 5 dpc	L2210911	ORF1ab	0.0
OTS206 - 5 dpc	L2210911	ORF1ab	0.0
OTS206 - 5 dpc	L2210911	ORF1ab	0.0
OTS206 - 5 dpc	L2210911	ORF1ab	0.0
OTS206 - 5 dpc	L2210911	ORF1ab	0.0
OTS206 - 5 dpc	L2210911	ORF1ab	0.0
OTS206 - 5 dpc	L2210911	ORF1ab	0.0
OTS206 - 5 dpc	L2210911	ORF1ab	0.0
OTS206 - 5 dpc	L2210911	ORF1ab	0.0
OTS206 - 5 dpc	L2210911	ORF1ab	0.5105449
OTS206 - 5 dpc	L2210911	ORF1ab	0.0
OTS206 - 5 dpc	L2210911	ORF1ab	0.0
OTS206 - 5 dpc	L2210911	ORF1ab	0.0
OTS206 - 5 dpc	L2210911	ORF1ab	0.0
OTS206 - 5 dpc	L2210911	ORF1ab	0.0
OTS206 - 5 dpc	L2210911	ORF1ab	0.0
OTS206 - 5 dpc	L2210911	ORF1ab	0.0
OTS206 - 5 dpc	L2210911	ORF1ab	0.0
OTS206 - 5 dpc	L2210911	ORF1ab	0.7825792
OTS206 - 5 dpc	L2210911	ORF1ab	0.0
OTS206 - 5 dpc	L2210911	ORF1ab	0.0
OTS206 - 5 dpc	L2210911	ORF1ab	0.0
OTS206 - 5 dpc	L2210911	ORF1ab	0.0
OTS206 - 5 dpc	L2210911	ORF1ab	0.0
OTS206 - 5 dpc	L2210911	ORF1ab	0.0
OTS206 - 5 dpc	L2210911	ORF1ab	0.0
OTS206 - 5 dpc	L2210911	ORF1ab	0.0
OTS206 - 5 dpc	L2210911	ORF1ab	1535218
OTS206 - 5 dpc	L2210911	ORF1ab	0.0
OTS206 - 5 dpc	L2210911	ORF1ab	0.0
OTS206 - 5 dpc	L2210911	ORF1ab	0.0
OTS206 - 5 dpc	L2210911	ORF1ab	0.0
OTS206 - 5 dpc	L2210911	ORF1ab	0.0
OTS206 - 5 dpc	L2210911	ORF1ab	0.0
OTS206 - 5 dpc	L2210911	ORF1ab	0.0
OTS206 - 5 dpc	L2210911	ORF1ab	0.0
OTS206 - 5 dpc	L2210911	ORF1ab	0.0
OTS206 - 5 dpc	L2210911	ORF1ab	0.0
OTS206 - 5 dpc	L2210911	ORF1ab	0.0
OTS206 - 5 dpc	L2210911	ORF1ab	0.0
OTS206 - 5 dpc	L2210911	ORF1ab	0.0
OTS206 - 5 dpc	L2210911	ORF1ab	0.0
OTS206 - 5 dpc	L2210911	ORF1ab	0.0
OTS206 - 5 dpc	L2210911	ORF1ab	0.0
OTS206 - 5 dpc	L2210911	ORF1ab	0.0
OTS206 - 5 dpc	L2210911	ORF1ab	0.0
OTS206 - 5 dpc	L2210911	ORF1ab	0.0
OTS206 - 5 dpc	L2210911	ORF1ab	0.0
OTS206 - 5 dpc	L2210911	ORF1ab	0.0
OTS206 - 5 dpc	L2210911	ORF1ab	0.0
OTS206 - 5 dpc	L2210911	ORF1ab	0.0
OTS206 - 5 dpc	L2210911	ORF1ab	0.5815942
OTS206 - 5 dpc	L2210911	ORF1ab	0.0
OTS206 - 5 dpc	L2210911	ORF1ab	0.0
OTS206 - 5 dpc	L2210911	ORF1ab	0.0
OTS206 - 5 dpc	L2210911	ORF1ab	0.6140925
OTS206 - 5 dpc	L2210911	ORF1ab	0.8731779
OTS206 - 5 dpc	L2210911	ORF1ab	0.0
OTS206 - 5 dpc	L2210911	ORF1ab	0.0
OTS206 - 5 dpc	L2210911	ORF1ab	0.0
OTS206 - 5 dpc	L2210911	ORF1ab	0.0
OTS206 - 5 dpc	L2210911	ORF1ab	0.0
OTS206 - 5 dpc	L2210911	ORF1ab	0.0
OTS206 - 5 dpc	L2210911	ORF1ab	0.0
OTS206 - 5 dpc	L2210911	ORF1ab	0.0
OTS206 - 5 dpc	L2210911	ORF1ab	0.0
OTS206 - 5 dpc	L2210911	ORF1ab	0.0
OTS206 - 5 dpc	L2210911	ORF1ab	0.0
OTS206 - 5 dpc	L2210911	ORF1ab	0.0
OTS206 - 5 dpc	L2210911	ORF1ab	0.0
OTS206 - 5 dpc	L2210911	ORF1ab	0.0
OTS206 - 5 dpc	L2210911	ORF1ab	0.0
OTS206 - 5 dpc	L2210911	ORF1ab	0.6695371
OTS206 - 5 dpc	L2210911	ORF1ab	0.0
OTS206 - 5 dpc	L2210911	ORF1ab	0.0
OTS206 - 5 dpc	L2210911	ORF1ab	0.0
OTS206 - 5 dpc	L2210911	ORF1ab	0.0
OTS206 - 5 dpc	L2210911	ORF1ab	0.0
OTS206 - 5 dpc	L2210911	ORF1ab	0.0
OTS206 - 5 dpc	L2210911	ORF1ab	0.0
OTS206 - 5 dpc	L2210911	ORF1ab	0.7851847
OTS206 - 5 dpc	L2210911	ORF1ab	0.0
OTS206 - 5 dpc	L2210911	ORF1ab	0.0
OTS206 - 5 dpc	L2210911	ORF1ab	0.0
OTS206 - 5 dpc	L2210911	ORF1ab	0.0
OTS206 - 5 dpc	L2210911	ORF1ab	0.0
OTS206 - 5 dpc	L2210911	ORF1ab	0.0
OTS206 - 5 dpc	L2210911	ORF1ab	0.0
OTS206 - 5 dpc	L2210911	ORF1ab	0.0
OTS206 - 5 dpc	L2210911	ORF1ab	0.0
OTS206 - 5 dpc	L2210911	ORF1ab	0.0
OTS206 - 5 dpc	L2210911	ORF1ab	0.0
OTS206 - 5 dpc	L2210911	ORF1ab	0.0
OTS206 - 5 dpc	L2210911	ORF1ab	0.0
OTS206 - 5 dpc	L2210911	ORF1ab	0.0
OTS206 - 5 dpc	L2210911	ORF1ab	0.0
OTS206 - 5 dpc	L2210911	ORF1ab	0.0
OTS206 - 5 dpc	L2210911	ORF1ab	0.0
OTS206 - 5 dpc	L2210911	ORF1ab	0.0
OTS206 - 5 dpc	L2210911	ORF1ab	0.0
OTS206 - 5 dpc	L2210911	ORF1ab	0.0
OTS206 - 5 dpc	L2210911	ORF1ab	0.0
OTS206 - 5 dpc	L2210911	ORF1ab	0.2516638
OTS206 - 5 dpc	L2210911	ORF1ab	0.0
OTS206 - 5 dpc	L2210911	ORF1ab	0.0
OTS206 - 5 dpc	L2210911	ORF1ab	0.0
OTS206 - 5 dpc	L2210911	ORF1ab	0.0
OTS206 - 5 dpc	L2210911	ORF1ab	0.0
OTS206 - 5 dpc	L2210911	ORF1ab	0.987434
OTS206 - 5 dpc	L2210911	ORF1ab	0.0
OTS206 - 5 dpc	L2210911	ORF1ab	0.0
OTS206 - 5 dpc	L2210911	ORF1ab	0.0
OTS206 - 5 dpc	L2210911	ORF1ab	0.75069106
OTS206 - 5 dpc	L2210911	ORF1ab	0.0
OTS206 - 5 dpc	L2210911	ORF1ab	0.0
OTS206 - 5 dpc	L2210911	ORF1ab	0.0
OTS206 - 5 dpc	L2210911	ORF1ab	0.0
OTS206 - 5 dpc	L2210911	ORF1ab	0.0
OTS206 - 5 dpc	L2210911	ORF1ab	0.0
OTS206 - 5 dpc	L2210911	ORF1ab	0.0
OTS206 - 5 dpc	L2210911	ORF1ab	0.0
OTS206 - 5 dpc	L2210911	ORF1ab	0.0
OTS206 - 5 dpc	L2210911	ORF1ab	0.0
OTS206 - 5 dpc	L2210911	ORF1ab	0.0
OTS206 - 5 dpc	L2210911	ORF1ab	0.0
OTS206 - 5 dpc	L2210911	ORF1ab	0.0
OTS206 - 5 dpc	L2210911	ORF1ab	0.0
OTS206 - 5 dpc	L2210911	ORF1ab	0.0
OTS206 - 5 dpc	L2210911	ORF1ab	0.0
OTS206 - 5 dpc	L2210911	ORF1ab	0.0
OTS206 - 5 dpc	L2210911	ORF1ab	0.0
OTS206 - 5 dpc	L2210911	ORF1ab	0.0
OTS206 - 5 dpc	L2210911	ORF1ab	0.0
OTS206 - 5 dpc	L2210911	ORF1ab	0.0
OTS206 - 5 dpc	L2210911	ORF1ab	0.0
OTS206 - 5 dpc	L2210911	ORF1ab	0.4184999
OTS206 - 5 dpc	L2210911	ORF1ab	0.0
OTS206 - 5 dpc	L2210911	ORF1ab	0.0
OTS206 - 5 dpc	L2210911	ORF1ab	0.0
OTS206 - 5 dpc	L2210911	ORF1ab	0.0
OTS206 - 5 dpc	L2210911	ORF1ab	0.0
OTS206 - 5 dpc	L2210911	ORF1ab	0.0
OTS206 - 5 dpc	L2210911	ORF1ab	0.0
OTS206 - 5 dpc	L2210911	ORF1ab	0.0
OTS206 - 5 dpc	L2210911	ORF1ab	0.0
OTS206 - 5 dpc	L2210911	ORF1ab	0.0
OTS206 - 5 dpc	L2210911	ORF1ab	0.0
OTS206 - 5 dpc	L2210911	ORF1ab	0.0
OTS206 - 5 dpc	L2210911	ORF1ab	0.0
OTS206 - 5 dpc	L2210911	ORF1ab	0.0
OTS206 - 5 dpc	L2210911	ORF1ab	0.0
OTS206 - 5 dpc	L2210911	ORF1ab	0.0
OTS206 - 5 dpc	L2210911	ORF1ab	0.0
OTS206 - 5 dpc	L2210911	ORF1ab	0.0
OTS206 - 5 dpc	L2210911	ORF1ab	0.0
OTS206 - 5 dpc	L2210911	ORF1ab	0.0
OTS206 - 5 dpc	L2210911	ORF1ab	0.0
OTS206 - 5 dpc	L2210911	ORF1ab	0.0
OTS206 - 5 dpc	L2210911	ORF1ab	0.0
OTS206 - 5 dpc	L2210911	ORF1ab	0.0
OTS206 - 5 dpc	L2210911	ORF1ab	0.0
OTS206 - 5 dpc	L2210911	ORF1ab	0.0
OTS206 - 5 dpc	L2210911	ORF1ab	0.0
OTS206 - 5 dpc	L2210911	ORF1ab	0.0
OTS206 - 5 dpc	L2210911	ORF1ab	0.0
OTS206 - 5 dpc	L2210911	ORF1ab	0.0
OTS206 - 5 dpc	L2210911	ORF1ab	0.0
OTS206 - 5 dpc	L2210911	ORF1ab	0.0
OTS206 - 5 dpc	L2210911	ORF1ab	0.0
OTS206 - 5 dpc	L2210911	ORF1ab	0.34410048
OTS206 - 5 dpc	L2210911	ORF1ab	0.0
OTS206 - 5 dpc	L2210911	ORF1ab	0.0
OTS206 - 5 dpc	L2210911	ORF1ab	0.0
OTS206 - 5 dpc	L2210911	ORF1ab	0.0
OTS206 - 5 dpc	L2210911	ORF1ab	0.0
OTS206 - 5 dpc	L2210911	ORF1ab	0.0
OTS206 - 5 dpc	L2210911	ORF1ab	10486585
OTS206 - 5 dpc	L2210911	ORF1ab	0.0
OTS206 - 5 dpc	L2210911	ORF1ab	0.0
OTS206 - 5 dpc	L2210911	ORF1ab	0.0
OTS206 - 5 dpc	L2210911	ORF1ab	0.0
OTS206 - 5 dpc	L2210911	ORF1ab	0.0
OTS206 - 5 dpc	L2210911	ORF1ab	0.0
OTS206 - 5 dpc	L2210911	ORF1ab	0.0
OTS206 - 5 dpc	L2210911	ORF1ab	0.0
OTS206 - 5 dpc	L2210911	ORF1ab	0.0
OTS206 - 5 dpc	L2210911	ORF1ab	0.0
OTS206 - 5 dpc	L2210911	ORF1ab	0.0
OTS206 - 5 dpc	L2210911	ORF1ab	0.0
OTS206 - 5 dpc	L2210911	ORF1ab	0.0
OTS206 - 5 dpc	L2210911	ORF1ab	0.0
OTS206 - 5 dpc	L2210911	ORF1ab	0.4201093
OTS206 - 5 dpc	L2210911	ORF1ab	0.70175123
OTS206 - 5 dpc	L2210911	ORF1ab	0.0
OTS206 - 5 dpc	L2210911	ORF1ab	0.0
OTS206 - 5 dpc	L2210911	ORF1ab	0.0
OTS206 - 5 dpc	L2210911	ORF1ab	0.0
OTS206 - 5 dpc	L2210911	ORF1ab	0.0
OTS206 - 5 dpc	L2210911	ORF1ab	0.0
OTS206 - 5 dpc	L2210911	ORF1ab	0.0
OTS206 - 5 dpc	L2210911	ORF1ab	0.0
OTS206 - 5 dpc	L2210911	ORF1ab	0.0
OTS206 - 5 dpc	L2210911	ORF1ab	0.0
OTS206 - 5 dpc	L2210911	ORF1ab	0.0
OTS206 - 5 dpc	L2210911	ORF1ab	0.0
OTS206 - 5 dpc	L2210911	ORF1ab	0.0
OTS206 - 5 dpc	L2210911	ORF1ab	0.0
OTS206 - 5 dpc	L2210911	ORF1ab	0.0
OTS206 - 5 dpc	L2210911	ORF1ab	0.0
OTS206 - 5 dpc	L2210911	ORF1ab	0.0
OTS206 - 5 dpc	L2210911	ORF1ab	0.0
OTS206 - 5 dpc	L2210911	ORF1ab	0.0
OTS206 - 5 dpc	L2210911	ORF1ab	0.0
OTS206 - 5 dpc	L2210911	ORF1ab	0.0
OTS206 - 5 dpc	L2210911	ORF1ab	0.0
OTS206 - 5 dpc	L2210911	ORF1ab	0.0
OTS206 - 5 dpc	L2210911	ORF1ab	0.0
OTS206 - 5 dpc	L2210911	ORF1ab	0.0
OTS206 - 5 dpc	L2210911	ORF1ab	0.0
OTS206 - 5 dpc	L2210911	ORF1ab	0.0
OTS206 - 5 dpc	L2210911	ORF1ab	0.0
OTS206 - 5 dpc	L2210911	ORF1ab	0.0
OTS206 - 5 dpc	L2210911	ORF1ab	0.0
OTS206 - 5 dpc	L2210911	ORF1ab	0.0
OTS206 - 5 dpc	L2210911	ORF1ab	0.0
OTS206 - 5 dpc	L2210911	ORF1ab	0.0
OTS206 - 5 dpc	L2210911	ORF1ab	1185748
OTS206 - 5 dpc	L2210911	ORF1ab	0.0
OTS206 - 5 dpc	L2210911	ORF1ab	0.0
OTS206 - 5 dpc	L2210911	ORF1ab	0.0
OTS206 - 5 dpc	L2210911	ORF1ab	0.0
OTS206 - 5 dpc	L2210911	ORF1ab	0.0
OTS206 - 5 dpc	L2210911	ORF1ab	0.703943
OTS206 - 5 dpc	L2210911	ORF1ab	0.0
OTS206 - 5 dpc	L2210911	ORF1ab	0.0
OTS206 - 5 dpc	L2210911	ORF1ab	0.0
OTS206 - 5 dpc	L2210911	ORF1ab	0.0
OTS206 - 5 dpc	L2210911	ORF1ab	0.0
OTS206 - 5 dpc	L2210911	ORF1ab	0.7315054
OTS206 - 5 dpc	L2210911	ORF1ab	0.0
OTS206 - 5 dpc	L2210911	ORF1ab	0.0
OTS206 - 5 dpc	L2210911	ORF1ab	0.0
OTS206 - 5 dpc	L2210911	ORF1ab	0.0
OTS206 - 5 dpc	L2210911	ORF1ab	0.0
OTS206 - 5 dpc	L2210911	ORF1ab	0.0
OTS206 - 5 dpc	L2210911	ORF1ab	0.0
OTS206 - 5 dpc	L2210911	ORF1ab	0.0
OTS206 - 5 dpc	L2210911	ORF1ab	0.0
OTS206 - 5 dpc	L2210911	ORF1ab	0.0
OTS206 - 5 dpc	L2210911	ORF1ab	0.0
OTS206 - 5 dpc	L2210911	ORF1ab	0.0
OTS206 - 5 dpc	L2210911	ORF1ab	0.0
OTS206 - 5 dpc	L2210911	ORF1ab	0.0
OTS206 - 5 dpc	L2210911	ORF1ab	0.0
OTS206 - 5 dpc	L2210911	ORF1ab	0.0
OTS206 - 5 dpc	L2210911	ORF1ab	0.0
OTS206 - 5 dpc	L2210911	ORF1ab	0.0
OTS206 - 5 dpc	L2210911	ORF1ab	0.0
OTS206 - 5 dpc	L2210911	ORF1ab	0.0
OTS206 - 5 dpc	L2210911	ORF1ab	0.0
OTS206 - 5 dpc	L2210911	ORF1ab	0.0
OTS206 - 5 dpc	L2210911	ORF1ab	0.0
OTS206 - 5 dpc	L2210911	ORF1ab	0.0
OTS206 - 5 dpc	L2210911	ORF1ab	0.0
OTS206 - 5 dpc	L2210911	ORF1ab	0.570551
OTS206 - 5 dpc	L2210911	ORF1ab	0.0
OTS206 - 5 dpc	L2210911	ORF1ab	0.0
OTS206 - 5 dpc	L2210911	ORF1ab	0.0
OTS206 - 5 dpc	L2210911	ORF1ab	0.0
OTS206 - 5 dpc	L2210911	ORF1ab	0.0
OTS206 - 5 dpc	L2210911	ORF1ab	0.0
OTS206 - 5 dpc	L2210911	ORF1ab	0.0
OTS206 - 5 dpc	L2210911	ORF1ab	0.0
OTS206 - 5 dpc	L2210911	ORF1ab	0.0
OTS206 - 5 dpc	L2210911	ORF1ab	0.0
OTS206 - 5 dpc	L2210911	ORF1ab	0.0
OTS206 - 5 dpc	L2210911	ORF1ab	0.0
OTS206 - 5 dpc	L2210911	ORF1ab	0.0
OTS206 - 5 dpc	L2210911	ORF1ab	0.0
OTS206 - 5 dpc	L2210911	ORF1ab	0.0
OTS206 - 5 dpc	L2210911	ORF1ab	0.0
OTS206 - 5 dpc	L2210911	ORF1ab	0.0
OTS206 - 5 dpc	L2210911	ORF1ab	0.0
OTS206 - 5 dpc	L2210911	ORF1ab	0.0
OTS206 - 5 dpc	L2210911	ORF1ab	0.0
OTS206 - 5 dpc	L2210911	ORF1ab	0.0
OTS206 - 5 dpc	L2210911	ORF1ab	0.0
OTS206 - 5 dpc	L2210911	ORF1ab	0.0
OTS206 - 5 dpc	L2210911	ORF1ab	0.0
OTS206 - 5 dpc	L2210911	ORF1ab	0.0
OTS206 - 5 dpc	L2210911	ORF1ab	0.0
OTS206 - 5 dpc	L2210911	ORF1ab	0.0
OTS206 - 5 dpc	L2210911	ORF1ab	0.0
OTS206 - 5 dpc	L2210911	ORF1ab	0.0
OTS206 - 5 dpc	L2210911	ORF1ab	0.0
OTS206 - 5 dpc	L2210911	ORF1ab	0.28703484
OTS206 - 5 dpc	L2210911	ORF1ab	0.0
OTS206 - 5 dpc	L2210911	ORF1ab	0.0
OTS206 - 5 dpc	L2210911	ORF1ab	0.0
OTS206 - 5 dpc	L2210911	ORF1ab	0.0
OTS206 - 5 dpc	L2210911	ORF1ab	0.4289551
OTS206 - 5 dpc	L2210911	ORF1ab	0.0
OTS206 - 5 dpc	L2210911	ORF1ab	0.0
OTS206 - 5 dpc	L2210911	ORF1ab	0.0
OTS206 - 5 dpc	L2210911	ORF1ab	0.0
OTS206 - 5 dpc	L2210911	ORF1ab	0.0
OTS206 - 5 dpc	L2210911	ORF1ab	0.0
OTS206 - 5 dpc	L2210911	ORF1ab	0.0
OTS206 - 5 dpc	L2210911	ORF1ab	0.7206363
OTS206 - 5 dpc	L2210911	ORF1ab	0.0
OTS206 - 5 dpc	L2210911	ORF1ab	0.0
OTS206 - 5 dpc	L2210911	ORF1ab	0.0
OTS206 - 5 dpc	L2210911	ORF1ab	0.0
OTS206 - 5 dpc	L2210911	ORF1ab	0.0
OTS206 - 5 dpc	L2210911	ORF1ab	0.0
OTS206 - 5 dpc	L2210911	ORF1ab	0.0
OTS206 - 5 dpc	L2210911	ORF1ab	0.0
OTS206 - 5 dpc	L2210911	ORF1ab	0.0
OTS206 - 5 dpc	L2210911	ORF1ab	0.0
OTS206 - 5 dpc	L2210911	ORF1ab	0.0
OTS206 - 5 dpc	L2210911	ORF1ab	0.0
OTS206 - 5 dpc	L2210911	ORF1ab	0.0
OTS206 - 5 dpc	L2210911	ORF1ab	0.0
OTS206 - 5 dpc	L2210911	ORF1ab	0.0
OTS206 - 5 dpc	L2210911	ORF1ab	0.7248829
OTS206 - 5 dpc	L2210911	ORF1ab	0.0
OTS206 - 5 dpc	L2210911	ORF1ab	0.0
OTS206 - 5 dpc	L2210911	ORF1ab	0.0
OTS206 - 5 dpc	L2210911	ORF1ab	0.0
OTS206 - 5 dpc	L2210911	ORF1ab	0.0
OTS206 - 5 dpc	L2210911	ORF1ab	0.0
OTS206 - 5 dpc	L2210911	ORF1ab	0.0
OTS206 - 5 dpc	L2210911	ORF1ab	0.63902533
OTS206 - 5 dpc	L2210911	ORF1ab	0.0
OTS206 - 5 dpc	L2210911	ORF1ab	0.0
OTS206 - 5 dpc	L2210911	ORF1ab	0.0
OTS206 - 5 dpc	L2210911	ORF1ab	0.0
OTS206 - 5 dpc	L2210911	ORF1ab	0.0
OTS206 - 5 dpc	L2210911	ORF1ab	0.0
OTS206 - 5 dpc	L2210911	ORF1ab	0.0
OTS206 - 5 dpc	L2210911	ORF1ab	0.0
OTS206 - 5 dpc	L2210911	ORF1ab	0.0
OTS206 - 5 dpc	L2210911	ORF1ab	0.0
OTS206 - 5 dpc	L2210911	ORF1ab	0.0
OTS206 - 5 dpc	L2210911	ORF1ab	0.0
OTS206 - 5 dpc	L2210911	ORF1ab	0.0
OTS206 - 5 dpc	L2210911	ORF1ab	0.0
OTS206 - 5 dpc	L2210911	ORF1ab	0.0
OTS206 - 5 dpc	L2210911	ORF1ab	0.0
OTS206 - 5 dpc	L2210911	ORF1ab	0.0
OTS206 - 5 dpc	L2210911	ORF1ab	0.0
OTS206 - 5 dpc	L2210911	ORF1ab	0.0
OTS206 - 5 dpc	L2210911	ORF1ab	0.0
OTS206 - 5 dpc	L2210911	ORF1ab	0.0
OTS206 - 5 dpc	L2210911	ORF1ab	0.0
OTS206 - 5 dpc	L2210911	ORF1ab	0.0
OTS206 - 5 dpc	L2210911	ORF1ab	0.6360989
OTS206 - 5 dpc	L2210911	ORF1ab	0.5929867
OTS206 - 5 dpc	L2210911	ORF1ab	0.0
OTS206 - 5 dpc	L2210911	ORF1ab	0.0
OTS206 - 5 dpc	L2210911	ORF1ab	0.0
OTS206 - 5 dpc	L2210911	ORF1ab	0.5659639
OTS206 - 5 dpc	L2210911	ORF1ab	0.0
OTS206 - 5 dpc	L2210911	ORF1ab	0.0
OTS206 - 5 dpc	L2210911	ORF1ab	0.0
OTS206 - 5 dpc	L2210911	ORF1ab	0.0
OTS206 - 5 dpc	L2210911	ORF1ab	0.0
OTS206 - 5 dpc	L2210911	ORF1ab	0.0
OTS206 - 5 dpc	L2210911	ORF1ab	0.0
OTS206 - 5 dpc	L2210911	ORF1ab	0.0
OTS206 - 5 dpc	L2210911	ORF1ab	0.0
OTS206 - 5 dpc	L2210911	ORF1ab	0.0
OTS206 - 5 dpc	L2210911	ORF1ab	0.0
OTS206 - 5 dpc	L2210911	ORF1ab	0.0
OTS206 - 5 dpc	L2210911	ORF1ab	0.7286481
OTS206 - 5 dpc	L2210911	ORF1ab	0.0
OTS206 - 5 dpc	L2210911	ORF1ab	0.0
OTS206 - 5 dpc	L2210911	ORF1ab	0.0
OTS206 - 5 dpc	L2210911	ORF1ab	0.0
OTS206 - 5 dpc	L2210911	ORF1ab	0.4119725
OTS206 - 5 dpc	L2210911	ORF1ab	0.0
OTS206 - 5 dpc	L2210911	ORF1ab	0.0
OTS206 - 5 dpc	L2210911	ORF1ab	0.0
OTS206 - 5 dpc	L2210911	ORF1ab	0.0
OTS206 - 5 dpc	L2210911	ORF1ab	0.0
OTS206 - 5 dpc	L2210911	ORF1ab	0.0
OTS206 - 5 dpc	L2210911	ORF1ab	0.0
OTS206 - 5 dpc	L2210911	ORF1ab	0.0
OTS206 - 5 dpc	L2210911	ORF1ab	0.0
OTS206 - 5 dpc	L2210911	ORF1ab	0.0
OTS206 - 5 dpc	L2210911	ORF1ab	0.0
OTS206 - 5 dpc	L2210911	ORF1ab	0.0
OTS206 - 5 dpc	L2210911	ORF1ab	0.0
OTS206 - 5 dpc	L2210911	ORF1ab	0.0
OTS206 - 5 dpc	L2210911	ORF1ab	0.0
OTS206 - 5 dpc	L2210911	ORF1ab	0.0
OTS206 - 5 dpc	L2210911	ORF1ab	0.0
OTS206 - 5 dpc	L2210911	ORF1ab	0.0
OTS206 - 5 dpc	L2210911	ORF1ab	0.0
OTS206 - 5 dpc	L2210911	ORF1ab	0.0
OTS206 - 5 dpc	L2210911	ORF1ab	0.0
OTS206 - 5 dpc	L2210911	ORF1ab	0.0
OTS206 - 5 dpc	L2210911	ORF1ab	0.0
OTS206 - 5 dpc	L2210911	ORF1ab	0.0
OTS206 - 5 dpc	L2210911	ORF1ab	0.0
OTS206 - 5 dpc	L2210911	ORF1ab	0.0
OTS206 - 5 dpc	L2210911	ORF1ab	0.0
OTS206 - 5 dpc	L2210911	ORF1ab	0.0
OTS206 - 5 dpc	L2210911	ORF1ab	0.34161627
OTS206 - 5 dpc	L2210911	ORF1ab	0.0
OTS206 - 5 dpc	L2210911	ORF1ab	0.0
OTS206 - 5 dpc	L2210911	ORF1ab	0.0
OTS206 - 5 dpc	L2210911	ORF1ab	0.0
OTS206 - 5 dpc	L2210911	ORF1ab	0.0
OTS206 - 5 dpc	L2210911	ORF1ab	0.0
OTS206 - 5 dpc	L2210911	ORF1ab	0.0
OTS206 - 5 dpc	L2210911	ORF1ab	0.0
OTS206 - 5 dpc	L2210911	ORF1ab	0.47173762
OTS206 - 5 dpc	L2210911	ORF1ab	0.0
OTS206 - 5 dpc	L2210911	ORF1ab	0.0
OTS206 - 5 dpc	L2210911	ORF1ab	0.0
OTS206 - 5 dpc	L2210911	ORF1ab	0.0
OTS206 - 5 dpc	L2210911	ORF1ab	0.0
OTS206 - 5 dpc	L2210911	ORF1ab	0.0
OTS206 - 5 dpc	L2210911	ORF1ab	0.0
OTS206 - 5 dpc	L2210911	ORF1ab	0.0
OTS206 - 5 dpc	L2210911	ORF1ab	0.0
OTS206 - 5 dpc	L2210911	ORF1ab	0.0
OTS206 - 5 dpc	L2210911	ORF1ab	0.0
OTS206 - 5 dpc	L2210911	ORF1ab	0.0
OTS206 - 5 dpc	L2210911	ORF1ab	0.0
OTS206 - 5 dpc	L2210911	ORF1ab	0.0
OTS206 - 5 dpc	L2210911	ORF1ab	0.0
OTS206 - 5 dpc	L2210911	ORF1ab	0.0
OTS206 - 5 dpc	L2210911	ORF1ab	0.0
OTS206 - 5 dpc	L2210911	ORF1ab	16543561
OTS206 - 5 dpc	L2210911	ORF1ab	0.0
OTS206 - 5 dpc	L2210911	ORF1ab	0.0
OTS206 - 5 dpc	L2210911	ORF1ab	0.0
OTS206 - 5 dpc	L2210911	ORF1ab	0.0
OTS206 - 5 dpc	L2210911	ORF1ab	0.0
OTS206 - 5 dpc	L2210911	ORF1ab	0.0
OTS206 - 5 dpc	L2210911	ORF1ab	0.0
OTS206 - 5 dpc	L2210911	ORF1ab	0.0
OTS206 - 5 dpc	L2210911	ORF1ab	0.0
OTS206 - 5 dpc	L2210911	ORF1ab	0.0
OTS206 - 5 dpc	L2210911	ORF1ab	0.0
OTS206 - 5 dpc	L2210911	ORF1ab	0.0
OTS206 - 5 dpc	L2210911	ORF1ab	0.0
OTS206 - 5 dpc	L2210911	ORF1ab	0.0
OTS206 - 5 dpc	L2210911	ORF1ab	0.0
OTS206 - 5 dpc	L2210911	ORF1ab	0.0
OTS206 - 5 dpc	L2210911	ORF1ab	1065263
OTS206 - 5 dpc	L2210911	ORF1ab	0.0
OTS206 - 5 dpc	L2210911	ORF1ab	0.0
OTS206 - 5 dpc	L2210911	ORF1ab	0.0
OTS206 - 5 dpc	L2210911	ORF1ab	0.0
OTS206 - 5 dpc	L2210911	ORF1ab	0.0
OTS206 - 5 dpc	L2210911	ORF1ab	0.0
OTS206 - 5 dpc	L2210911	ORF1ab	0.0
OTS206 - 5 dpc	L2210911	ORF1ab	0.0
OTS206 - 5 dpc	L2210911	ORF1ab	0.0
OTS206 - 5 dpc	L2210911	ORF1ab	0.0
OTS206 - 5 dpc	L2210911	ORF1ab	0.0
OTS206 - 5 dpc	L2210911	ORF1ab	0.0
OTS206 - 5 dpc	L2210911	ORF1ab	0.0
OTS206 - 5 dpc	L2210911	ORF1ab	0.0
OTS206 - 5 dpc	L2210911	ORF1ab	0.0
OTS206 - 5 dpc	L2210911	ORF1ab	0.0
OTS206 - 5 dpc	L2210911	ORF1ab	0.0
OTS206 - 5 dpc	L2210911	ORF1ab	0.0
OTS206 - 5 dpc	L2210911	ORF1ab	0.0
OTS206 - 5 dpc	L2210911	ORF1ab	0.0
OTS206 - 5 dpc	L2210911	ORF1ab	0.0
OTS206 - 5 dpc	L2210911	ORF1ab	0.0
OTS206 - 5 dpc	L2210911	ORF1ab	0.0
OTS206 - 5 dpc	L2210911	ORF1ab	0.0
OTS206 - 5 dpc	L2210911	ORF1ab	0.0
OTS206 - 5 dpc	L2210911	ORF1ab	0.0
OTS206 - 5 dpc	L2210911	ORF1ab	0.0
OTS206 - 5 dpc	L2210911	ORF1ab	0.0
OTS206 - 5 dpc	L2210911	ORF1ab	0.0
OTS206 - 5 dpc	L2210911	ORF1ab	0.0
OTS206 - 5 dpc	L2210911	ORF1ab	0.0
OTS206 - 5 dpc	L2210911	ORF1ab	0.0
OTS206 - 5 dpc	L2210911	ORF1ab	0.0
OTS206 - 5 dpc	L2210911	ORF1ab	0.0
OTS206 - 5 dpc	L2210911	ORF1ab	0.0
OTS206 - 5 dpc	L2210911	ORF1ab	0.0
OTS206 - 5 dpc	L2210911	ORF1ab	0.0
OTS206 - 5 dpc	L2210911	ORF1ab	0.0
OTS206 - 5 dpc	L2210911	ORF1ab	0.0
OTS206 - 5 dpc	L2210911	ORF1ab	0.0
OTS206 - 5 dpc	L2210911	ORF1ab	0.0
OTS206 - 5 dpc	L2210911	ORF1ab	0.47840318
OTS206 - 5 dpc	L2210911	ORF1ab	0.0
OTS206 - 5 dpc	L2210911	ORF1ab	0.0
OTS206 - 5 dpc	L2210911	ORF1ab	0.8056843
OTS206 - 5 dpc	L2210911	ORF1ab	0.0
OTS206 - 5 dpc	L2210911	ORF1ab	0.0
OTS206 - 5 dpc	L2210911	ORF1ab	0.0
OTS206 - 5 dpc	L2210911	ORF1ab	0.0
OTS206 - 5 dpc	L2210911	ORF1ab	0.0
OTS206 - 5 dpc	L2210911	ORF1ab	0.0
OTS206 - 5 dpc	L2210911	ORF1ab	0.0
OTS206 - 5 dpc	L2210911	ORF1ab	0.0
OTS206 - 5 dpc	L2210911	ORF1ab	0.0
OTS206 - 5 dpc	L2210911	ORF1ab	0.0
OTS206 - 5 dpc	L2210911	ORF1ab	0.0
OTS206 - 5 dpc	L2210911	ORF1ab	0.0
OTS206 - 5 dpc	L2210911	ORF1ab	0.0
OTS206 - 5 dpc	L2210911	ORF1ab	0.0
OTS206 - 5 dpc	L2210911	ORF1ab	0.0
OTS206 - 5 dpc	L2210911	ORF1ab	0.0
OTS206 - 5 dpc	L2210911	ORF1ab	0.0
OTS206 - 5 dpc	L2210911	ORF1ab	0.0
OTS206 - 5 dpc	L2210911	ORF1ab	0.0
OTS206 - 5 dpc	L2210911	ORF1ab	0.0
OTS206 - 5 dpc	L2210911	ORF1ab	0.0
OTS206 - 5 dpc	L2210911	ORF1ab	0.0
OTS206 - 5 dpc	L2210911	ORF1ab	0.0
OTS206 - 5 dpc	L2210911	ORF1ab	0.0
OTS206 - 5 dpc	L2210911	ORF1ab	0.0
OTS206 - 5 dpc	L2210911	ORF1ab	0.0
OTS206 - 5 dpc	L2210911	ORF1ab	0.0
OTS206 - 5 dpc	L2210911	ORF1ab	0.0
OTS206 - 5 dpc	L2210911	ORF1ab	0.0
OTS206 - 5 dpc	L2210911	ORF1ab	0.0
[truncated: 201,995+ more rows]

[truncated: 67 more sheets: Fig.4e, Fig.4e right panel, Fig.4f, Fig.4g, Fig.4g right panel, Fig5b-c, Fig.5e, Fig.5f, Fig.5g, Fig.5h, Fig.5i, Fig.5j, Fig.6b, Fig.6c, Fig.6d, Fig.6e, Fig.6f, Fig.6g, Extendend Data Fig.1, Extended Data Fig.2 …]
